# Supplementary material for: NOD1 Is Associated With the Susceptibility of Pekin Duck Flock to Duck Hepatitis A Virus Genotype 3
Source: Front Immunol. 2021 Oct 20;12:766740. doi: 10.3389/fimmu.2021.766740 (PMC8563994; doi:10.3389/fimmu.2021.766740)
Supplement: Supplementary file 2 [file DataSheet_2.xlsx]

## Sheet: table S1
Markers	Hour post-infection	Z8				Z7
ALP	0	1349.8	1152.7	918.5	1024.4	980.9	796.8	1483.7	1227.1
	6	758.9	1028.8	569.1	862.9	632.6	1082.9	907.6	1328.5
	12	1077.9	1478.2	1090.7	1067.1	854.9	776.4	910	854.1
	24	1024.4	2032.7	1223.1	1187.2	56.9	101.7	100	100.2
ALT	0	48	51	45	30	51	45	41	37
	6	44	52	28	61	33	40	36	51
	12	55	49	47	49	67	123	62	48
	24	36	51	39	41	244	602	961	308
AST	0	15	11	13	15	17	12	20	22
	6	46	13	10	20	25	36	24	61
	12	23	36	12	35	454	673	319	170
	24	12	22	11	20	3180	516	4912	4123

## Sheet: table S2
Hours post-infection	Z7 (lg(virus RNA copies/ml))																				Z8 (lg(virus RNA copies/ml))
0	UD	UD	UD	UD	UD	UD	UD	UD	UD	UD	UD	UD	UD	UD	UD	UD	UD	UD	UD	UD	UD	UD	UD	UD	UD	UD	UD	UD	UD	UD	UD	UD	UD	UD	UD	UD	UD	UD	UD	UD
1	4.66339	4.63737	4.34067	4.93517	5.221	5.00829	UD	UD	UD	UD	UD	UD	UD	UD	4.33909	UD	UD	UD	UD	UD	UD	UD	UD	UD	UD	UD	UD	UD	UD	UD	UD	UD	UD	UD	UD	UD	UD	UD	UD	UD
6	4.34773	4.55308	4.39987	3.08156	3.5303	3.36994	3.62153	3.4039	3.729	3.90958	4.13484	4.56798	4.4245	4.47604	4.32689	4.09994	4.75106	4.8015	UD	4.84338	UD	UD	UD	UD	UD	UD	UD	UD	UD	UD	UD	UD	UD	UD	UD	UD	UD	UD	UD	UD
12	8.2175	8.191	8.21288	7.21045	7.20803	7.16671	7.2389	7.28218	7.47987	7.48635	7.47583	8.5551	8.57838	8.59629	7.68315	7.71821	6.83868	6.92931	UD	6.94492	UD	UD	UD	UD	UD	UD	UD	UD	UD	UD	UD	UD	UD	UD	UD	UD	UD	UD	UD	UD
24	8.98071	8.98479	9.00762	7.64982	7.04838	7.63782	8.75555	8.64937	8.64484	8.62087	8.61561	7.68694	7.66836	7.62769	5.71564	5.58122	7.84223	7.80128	UD	7.77941	UD	3.11465	2.92297	3.0694	4.31964	UD	UD	UD	UD	UD	UD	UD	UD	UD	UD	UD	UD	UD	UD	UD

## Sheet: table S3
Famliy number	sample ID	Famliy number	sample ID	Famliy number	sample ID
35	7S-26	9	8R-10	1	8S-1
	7S-29		8R-25	2	8S-2
	7S-31		8R-47	3	8S-3
	7S-34	11	8R-40	4	8S-4
	7S-44		8R-41	5	8S-5
	7S-48		8R-5	6	8S-6
53	7S-16	12	8R-12	7	8S-7
	7S-45		8R-33	8	8S-8
	7S-47		8R-39	14	8S-9
	7S-49	13	8R-2	10	8S-10
73	7S-5		8R-21
74	7S-15		8R-35
	7S-37	17	8R-16
	7S-46		8R-17
77	7S-20		8R-28
	7S-28		8R-37
82	7S-18		8R-38
	7S-43		8R-42
88	7S-6		8R-44
	7S-19		8R-7
	7S-27	37	8R-14
	7S-42		8R-19
99	7S-11		8R-22
	7S-39		8R-29
100	7S-21		8R-3
	7S-33		8R-32
	7S-41		8R-4
129	7S-1		8R-43
	7S-2		8R-49
	7S-17	38	8R-1
	7S-36		8R-18
135	7S-7		8R-23
	7S-24		8R-27
	7S-25		8R-50
140	7S-4		8R-8
	7S-13	45	8R-11
	7S-40		8R-26
150	7S-9		8R-30
	7S-14		8R-31
	7S-38		8R-45
	7S-50		8R-46
153	7S-22		8R-48
	7S-23		8R-9
	7S-30	53	8R-13
	7S-32		8R-15
	7S-35		8R-20
155	7S-3		8R-24
	7S-8		8R-34
	7S-10		8R-36
	7S-12		8R-6

## Sheet: table S4
sample	QC-reads	mapped-reads	mapping ratio	properly paired	properly paired ratio	singletons ratio
7S-1	94862580	84106860	0.8866	82620634	0.871	0.007
7S-2	74936412	66474399	0.8871	65072670	0.8684	0.0076
7S-3	100476640	88354067	0.8793	86819887	0.8641	0.0072
7S-4	82634362	71096893	0.8604	69872670	0.8456	0.0078
7S-5	79484336	71049800	0.8939	69990784	0.8806	0.0067
7S-6	80832922	67871240	0.8396	66402961	0.8215	0.0098
7S-7	105623344	87439730	0.8278	85872213	0.813	0.0073
7S-8	106860152	89701686	0.8394	88297092	0.8263	0.0073
7S-9	101979540	87942414	0.8624	86501978	0.8482	0.0072
7S-10	79755620	69365494	0.8697	68100533	0.8539	0.0075
7S-11	81550164	72155210	0.8848	70556604	0.8652	0.008
7S-12	73690254	65892016	0.8942	64734748	0.8785	0.0065
7S-13	86913344	75068012	0.8637	73681954	0.8478	0.0075
7S-14	103586910	89466233	0.8637	87757860	0.8472	0.008
7S-15	104767754	89774481	0.8569	88026489	0.8402	0.0083
7S-16	76955880	63494798	0.8251	61849393	0.8037	0.0099
7S-17	96393608	82555416	0.8564	80983778	0.8401	0.0073
7S-18	85749544	71922805	0.8388	70410113	0.8211	0.0077
7S-19	94525076	79532480	0.8414	77687222	0.8219	0.008
7S-20	89009612	78043139	0.8768	76824195	0.8631	0.0079
7S-21	80945452	70747154	0.874	68096375	0.8413	0.0142
7S-22	97957948	80949709	0.8264	79250370	0.809	0.008
7S-23	84095318	66935812	0.796	65218049	0.7755	0.0089
7S-24	91410388	75484705	0.8258	73574096	0.8049	0.008
7S-25	96189392	81301458	0.8452	79635436	0.8279	0.0074
7S-26	85326790	73296457	0.859	71625944	0.8394	0.008
7S-27	81671664	71080254	0.8703	69440651	0.8502	0.0084
7S-28	83591410	65927370	0.7887	64105919	0.7669	0.0102
7S-29	102750572	84681163	0.8241	83092924	0.8087	0.0072
7S-30	83521794	69666734	0.8341	68390058	0.8188	0.0099
7S-31	93866422	80242643	0.8549	78510078	0.8364	0.007
7S-32	83711566	73230645	0.8748	71885272	0.8587	0.0078
7S-33	94427040	78980929	0.8364	77223622	0.8178	0.009
7S-34	70435582	58982816	0.8374	57427389	0.8153	0.0097
7S-35	83581882	71397689	0.8542	70234053	0.8403	0.0071
7S-36	92743484	74220498	0.8003	70877699	0.7642	0.0091
7S-37	87187760	72758398	0.8345	71233106	0.817	0.008
7S-38	118605520	100294221	0.8456	98191733	0.8279	0.0088
7S-39	115063666	99403933	0.8639	97592769	0.8482	0.0081
7S-40	122165904	102253783	0.837	99541518	0.8148	0.0097
7S-41	113189116	93953749	0.8301	91553362	0.8089	0.0091
7S-42	110778414	91367129	0.8248	88250586	0.7966	0.0092
7S-43	117037346	90261846	0.7712	87723355	0.7495	0.0106
7S-44	75019946	64290221	0.857	62303460	0.8305	0.0092
7S-45	116748524	100796873	0.8634	99069714	0.8486	0.0073
7S-46	87582162	76023837	0.868	74702620	0.8529	0.0075
7S-47	97861236	82646847	0.8445	80774388	0.8254	0.0082
7S-48	85925208	72335207	0.8418	71013780	0.8265	0.0083
7S-49	76463866	63774210	0.834	62453999	0.8168	0.0072
7S-50	84167522	70514928	0.8378	69274309	0.8231	0.0082
8R-1	102660414	85968717	0.8374	84527333	0.8234	0.0072
8R-2	99063550	82474818	0.8325	80728356	0.8149	0.0075
8R-3	97925424	82058335	0.838	80665255	0.8237	0.0084
8R-4	93112434	76932766	0.8262	75290093	0.8086	0.0086
8R-5	88958026	73544674	0.8267	71636783	0.8053	0.0114
8R-6	81807506	68175034	0.8334	66590777	0.814	0.0082
8R-7	95629886	80373138	0.8405	78503554	0.8209	0.0083
8R-8	85760910	71083012	0.8289	69239135	0.8074	0.009
8R-9	84849662	71260150	0.8398	69539836	0.8196	0.0083
8R-10	98317382	82676697	0.8409	81375548	0.8277	0.0072
8R-11	85839570	71296063	0.8306	69877516	0.814	0.0076
8R-12	106176236	88911476	0.8374	87133920	0.8207	0.0075
8R-13	102313334	85689237	0.8375	83729342	0.8184	0.0076
8R-14	98469392	82311289	0.8359	80538744	0.8179	0.0084
8R-15	81876022	68176233	0.8327	66721138	0.8149	0.01
8R-16	84477216	70357029	0.8329	68816306	0.8146	0.0081
8R-17	91881914	76970129	0.8377	75350926	0.8201	0.0079
8R-18	90134596	75193340	0.8342	73638670	0.817	0.0083
8R-19	80560350	66954195	0.8311	65539734	0.8135	0.0072
8R-20	96561280	80509593	0.8338	78480822	0.8128	0.0076
8R-21	79361378	65975778	0.8313	64283675	0.81	0.0082
8R-22	91707998	76063044	0.8294	73646942	0.8031	0.0088
8R-23	83254408	69856561	0.8391	68351892	0.821	0.0076
8R-24	101790084	85131477	0.8363	83514458	0.8205	0.008
8R-25	89096836	73163051	0.8212	70963126	0.7965	0.0081
8R-26	90552210	75777889	0.8368	73472960	0.8114	0.0076
8R-27	97957282	81894974	0.836	80630664	0.8231	0.0075
8R-28	93021138	76881150	0.8265	74656898	0.8026	0.0096
8R-29	96462298	81092656	0.8407	78431591	0.8131	0.0101
8R-30	101558012	85478738	0.8417	84065670	0.8278	0.0076
8R-31	106270168	89308189	0.8404	87190563	0.8205	0.0078
8R-32	78978806	71007167	0.8991	69821274	0.8841	0.0071
8R-33	79263394	71057676	0.8965	69776820	0.8803	0.0078
8R-34	77620426	64850157	0.8355	63407794	0.8169	0.009
8R-35	92170656	81601147	0.8853	80079957	0.8688	0.009
8R-36	89355674	75854890	0.8489	74358849	0.8322	0.0096
8R-37	92331678	81549792	0.8832	79853427	0.8649	0.0075
8R-38	83428960	69381204	0.8316	67878691	0.8136	0.0075
8R-39	80440842	67056912	0.8336	65788320	0.8178	0.0084
8R-40	68976994	57883481	0.8392	56598404	0.8205	0.0081
8R-41	92525062	77656896	0.8393	76073546	0.8222	0.0072
8R-42	70162980	58377443	0.832	57225476	0.8156	0.0073
8R-43	82824154	69595480	0.8403	68248126	0.824	0.0074
8R-44	82236122	68314807	0.8307	67041421	0.8152	0.0075
8R-45	86936576	72060311	0.8289	70521765	0.8112	0.0079
8R-46	85748648	70633922	0.8237	69283954	0.808	0.0073
8R-47	76064800	63671559	0.8371	62580092	0.8227	0.0078
8R-48	75621668	63358295	0.8378	62370202	0.8248	0.0073
8R-49	71511704	59850788	0.8369	58750300	0.8215	0.0081
8R-50	75593662	62912038	0.8322	61841777	0.8181	0.0078
8S-1	84288946	77363837	0.9178	76155502	0.9035	0.0066
8S-2	80152168	69214956	0.8635	68024135	0.8487	0.0073
8S-3	85516154	76288244	0.8921	75008987	0.8771	0.0071
8S-4	85626312	77625402	0.9066	76329231	0.8914	0.0069
8S-5	74846982	67721640	0.9048	66513462	0.8887	0.0073
8S-6	79828690	67063188	0.8401	65854501	0.8249	0.0074
8S-7	88804258	79625627	0.8966	75876907	0.8544	0.0137
8S-8	66834110	57254829	0.8567	56383414	0.8436	0.0071
8S-9	81504772	69543935	0.8532	68282282	0.8378	0.0074
8S-10	83085650	75289583	0.9062	73792002	0.8881	0.0075

## Sheet: table S5
sample ID	PC1	PC2	PC3	PC4	PC5	PC6	PC7	PC8	PC9
7S-1	-0.1019	-0.0314	0.0206	0.011	-0.0452	-0.1354	0.077	0.0878	-0.2846
7S-2	-0.0976	-0.0275	0.0023	-0.0851	0.3138	-0.0284	-0.1299	0.0088	-0.0356
7S-3	-0.085	-0.018	0.003	0.0374	-0.0494	-0.0714	0.2284	0.0264	-0.1332
7S-4	-0.0817	-0.0034	-0.0086	0.0262	-0.0157	0.1066	0.1323	-0.2148	0.0446
7S-5	-0.091	-0.0343	0.008	-0.0662	0.2754	0.0012	-0.1315	0.0316	-0.0822
7S-6	-0.0913	-0.0322	-0.0032	0.0036	-0.116	-0.1732	-0.1334	0.0724	0.1551
7S-7	-0.1005	-0.0123	0.0122	0.0442	-0.1038	0.3229	-0.0453	0.024	0.0991
7S-8	-0.105	-0.0165	0.0188	0.0264	-0.1278	-0.2106	-0.0554	-0.1475	0.0581
7S-9	-0.0929	-0.0391	0.0018	-0.0064	-0.0292	0.1062	-0.171	0.1024	-0.18
7S-10	-0.0688	-0.014	-0.0076	-0.0084	0.0365	0.0419	-0.0798	0.0229	-0.066
7S-11	-0.0713	-0.0104	0.0191	0.0011	-0.0122	0.0308	0.034	0.0008	0.001
7S-12	-0.0932	-0.0316	0.0129	-0.0658	0.2256	-0.034	-0.0569	0.0022	0.0396
7S-13	-0.0824	-0.0105	0.003	0.0204	0.0232	0.0632	0.1732	-0.2035	0.0623
7S-14	-0.0971	-0.0219	0.0028	-0.0126	-0.113	-0.1611	-0.1817	0.0342	0.1841
7S-15	-0.1074	-0.026	0.0023	0.0061	-0.0686	-0.1392	0.0615	0.1127	-0.2452
7S-16	-0.1087	-0.0241	0.0073	0.0143	-0.104	-0.2066	-0.0637	-0.17	0.0688
7S-17	-0.0767	-0.0087	-0.0012	-0.0038	-0.0034	0.0286	-0.0754	0.0366	-0.0647
7S-18	-0.1021	-0.0149	0.0068	0.0476	-0.1153	0.3392	-0.0375	0.0533	0.1126
7S-19	-0.0915	-0.0386	0.0089	-0.0917	0.2976	-0.0058	-0.1388	0.0321	-0.0653
7S-20	-0.096	-0.0469	0.0251	-0.0544	0.3106	0.0198	-0.113	0.0425	-0.0785
7S-21	-0.0738	-0.0247	0.0156	0.0288	-0.0405	-0.0776	0.2539	0.0541	-0.1624
7S-22	-0.0844	-0.0108	0.0079	0.0206	0.0117	0.0616	0.1573	-0.2166	0.0227
7S-23	-0.0661	0.0007	0.0224	0.0119	-0.0286	0.1064	0.1183	-0.0233	0.0893
7S-24	-0.1044	-0.0281	0.0224	0.0187	-0.0768	-0.1285	0.0514	0.1307	-0.3032
7S-25	-0.0629	-0.0306	-0.0034	0.0296	0.0051	0.0229	0.068	-0.0692	-0.0279
7S-26	-0.0702	-0.0032	0.0104	-0.001	-0.0224	0.0298	0.1416	-0.1294	0.0037
7S-27	-0.1166	-0.0227	0.0008	0.0054	-0.1255	-0.1593	-0.1955	0.0245	0.177
7S-28	-0.0998	-0.0342	0.027	-0.0565	0.1913	-0.0171	-0.0834	0.0152	0.0217
7S-29	-0.0707	-0.0157	0.0218	0.0414	-0.0098	-0.064	0.2034	0.015	-0.0947
7S-30	-0.0862	-0.0236	0.0074	-0.0505	0.2416	0.001	0.0666	0.0252	0.1519
7S-31	-0.1034	-0.0286	0.0057	0.0151	-0.0909	-0.2131	-0.0417	-0.1968	0.0786
7S-32	-0.0652	0.0005	-0.0137	0.0203	-0.0062	0.0459	0.1549	-0.1793	-0.0103
7S-33	-0.1033	-0.013	0.0093	0.011	-0.042	0.1686	-0.1582	0.0665	-0.1481
7S-34	-0.1029	-0.0201	0.0079	-0.0737	0.2402	-0.0526	0.0768	0.012	0.1769
7S-35	-0.1018	-0.0122	0.012	0.0195	-0.0366	0.1666	-0.1459	0.0881	-0.1878
7S-36	-0.1092	-0.0329	0.0066	0.0097	-0.138	-0.1726	-0.1954	0.0372	0.127
7S-37	-0.1056	-0.0317	0.0106	-0.0577	0.2308	-0.0216	0.0753	0.0321	0.1779
7S-38	-0.1015	-0.0308	0.0056	-0.0037	-0.0323	-0.113	0.0479	0.0463	-0.1309
7S-39	-0.1012	-0.0087	0.0014	0.0573	-0.1065	0.3091	-0.0658	0.0624	0.0864
7S-40	-0.0875	-0.0219	0.0079	0.0372	-0.0569	-0.0818	0.2466	0.0206	-0.1434
7S-41	-0.1119	-0.0279	0.0036	0.0015	-0.1256	-0.1868	-0.1884	0.0549	0.1547
7S-42	-0.0576	-0.0127	-0.0067	0.0107	-0.012	-0.0459	0.0518	-0.1528	0.0562
7S-43	-0.0614	-0.0245	-0.0039	0.0197	-0.0117	0.0062	0.0529	-0.0551	-0.0383
7S-44	-0.1009	-0.0273	0.0069	-0.0652	0.2268	0	0.0722	0.0399	0.145
7S-45	-0.0753	-0.0078	0.013	0.0316	-0.0116	0.1151	0.1258	-0.0562	0.0844
7S-46	-0.0931	-0.0193	0.0072	0.0323	0.0085	0.0657	0.168	-0.2492	0.0605
7S-47	-0.0785	-0.0102	0.0213	0.0161	-0.0471	0.0618	0.0951	-0.05	0.0454
7S-48	-0.0783	-0.0184	0.013	0.0357	-0.0502	-0.0244	0.0555	0.0188	0.0026
7S-49	0.0999	0.1915	0.1851	0.1579	0.0582	-0.0088	-0.0724	-0.0873	-0.0684
7S-50	-0.0647	0.0002	-0.0025	-0.0014	0.0102	0.0882	0.0481	-0.0636	0.048
8R-1	-0.0972	0	0.0192	0.0496	-0.0927	0.3082	-0.0587	0.0307	0.0733
8R-2	0.1572	-0.1823	0.0363	0.009	0.0084	-0.0022	-0.0214	-0.0207	0.0013
8R-3	0.1673	-0.2105	0.0302	0.0117	-0.0097	-0.0032	0.0004	0.0096	-0.009
8R-4	0.077	0.1089	0.0754	0.0534	-0.0227	-0.0345	0.0902	0.2244	0.1658
8R-5	0.0751	0.116	0.024	-0.324	-0.0766	0.0149	0.0133	-0.0171	-0.0197
8R-6	0.069	0.0456	0.0272	-0.0647	-0.0311	0.001	0.0574	0.1203	0.0479
8R-7	0.0658	0.0811	-0.3261	0.0588	0.0214	0.011	-0.0284	-0.0267	-0.0057
8R-8	0.0154	0.0403	-0.0211	-0.0029	0.0352	-0.0159	0.0785	0.2158	-0.0482
8R-9	0.0747	0.1157	0.0165	-0.3043	-0.0717	0.0068	-0.0074	-0.0577	-0.015
8R-10	0.0769	0.1587	0.139	0.1206	0.0614	0.0241	-0.0845	-0.0954	-0.0763
8R-11	0.1054	0.1825	0.136	0.1286	0.0494	-0.047	-0.0706	-0.0959	-0.0405
8R-12	0.123	-0.1499	-0.0224	0.0298	-0.0017	-0.0005	-0.0239	-0.0428	0.0275
8R-13	0.172	-0.1806	0.0516	0.0236	0.0104	0.008	-0.0006	-0.0313	-0.0318
8R-14	0.0883	-0.0009	0.0197	0.0469	-0.001	-0.0315	0.0296	0.0856	0.0424
8R-15	0.1519	-0.1928	0.021	-0.0087	-0.0208	0.0107	-0.0047	0.0119	0.0056
8R-16	0.1178	-0.1639	0.0104	-0.0089	-0.0175	0.0042	-0.0548	-0.0284	0.0113
8R-17	0.0808	0.123	0.0454	-0.3095	-0.0638	0.0242	-0.0224	-0.0686	-0.0103
8R-18	0.0667	0.0791	-0.3221	0.0598	0.0089	-0.0015	-0.0264	-0.0274	-0.0061
8R-19	0.1274	-0.1527	0.0075	0.0003	-0.0111	0.0073	-0.0401	-0.0491	0.0204
8R-20	0.0906	0.1612	0.1565	0.1331	0.066	0.0036	-0.1039	-0.1052	-0.0749
8R-21	0.1615	-0.1958	0.0376	0.0011	0.0035	0.0029	0.0025	-0.0073	-0.0115
8R-22	0.07	0.0888	-0.2997	0.047	-0.0077	-0.0056	-0.0158	-0.0144	-0.0174
8R-23	0.1564	-0.1943	0.0123	0.0335	0.0032	0.0305	0.0086	-0.0035	-0.0446
8R-24	0.0188	0.0344	-0.0444	-0.0014	0.0359	-0.0143	0.1049	0.196	-0.0554
8R-25	0.0377	0.04	-0.0136	0.0185	-0.0104	-0.012	0.0605	0.0572	-0.0249
8R-26	0.0718	0.1093	0.0416	-0.3321	-0.0866	0.0314	-0.0023	-0.0338	-0.0261
8R-27	0.0957	0.1881	0.1479	0.1448	0.0363	-0.0197	-0.0462	-0.0574	-0.0311
8R-28	0.0089	0.0298	-0.0538	-0.0231	0.0532	-0.0218	0.0717	0.1897	-0.0842
8R-29	0.073	0.1102	0.0759	0.0785	-0.027	-0.0362	0.0868	0.2484	0.1809
8R-30	0.0622	0.0887	-0.2869	0.0527	0.0114	0.0029	-0.0174	0.0026	-0.0116
8R-31	0.0549	0.1091	-0.3128	0.052	0.0091	-0.026	-0.0291	-0.0161	-0.0064
8R-32	0.0563	0.1081	0.0758	0.0523	-0.0066	-0.0133	0.0842	0.1703	0.1518
8R-33	0.0617	0.0851	-0.2777	0.0465	0.0313	-0.0118	-0.0441	-0.0617	-0.0245
8R-34	0.1587	-0.1871	0.0227	0.0098	0.0166	-0.002	-0.0061	-0.004	-0.0331
8R-35	0.0695	0.127	0.0244	-0.3104	-0.0712	0.0271	-0.0065	-0.0512	-0.0456
8R-36	0.0629	0.1306	0.0648	0.0601	-0.0275	-0.0244	0.1072	0.1793	0.1783
8R-37	0.0633	0.1128	-0.3027	0.0482	0.0377	-0.0202	-0.0159	-0.0054	-0.0045
8R-38	0.129	-0.1438	0.0171	0.0177	-0.0138	-0.0112	-0.0296	-0.0558	0.0455
8R-39	0.0917	-0.0062	0.0165	0.0349	-0.0166	-0.0137	0.0804	0.0813	0.0763
8R-40	0.1177	-0.1375	0.0008	0.0302	-0.0075	0.0113	-0.0359	-0.0491	-0.0023
8R-41	0.0684	0.1058	0.0213	-0.3164	-0.0775	0.0297	0.018	-0.0189	-0.0303
8R-42	0.0765	0.0991	0.0247	-0.3317	-0.0811	0.0205	-0.0103	-0.0467	-0.0224
8R-43	0.0887	0.1953	0.1419	0.1256	0.0448	-0.011	-0.0782	-0.1255	-0.06
8R-44	0.0565	0.1097	0.0779	0.0848	-0.0051	-0.0346	0.1031	0.2114	0.1479
8R-45	0.0994	0.1728	0.1377	0.1391	0.0452	-0.0066	-0.0774	-0.0929	-0.0815
8R-46	0.1613	-0.1918	-0.0025	0.0154	0.005	0.0182	-0.007	-0.03	-0.0361
8R-47	0.1001	0.1935	0.1429	0.1478	0.0808	-0.0025	-0.0851	-0.1286	-0.0816
8R-48	0.0662	0.0826	-0.3231	0.0656	0.0244	0.0107	-0.0459	-0.0404	0.0127
8R-49	0.154	-0.1952	0.0192	-0.0027	0.0069	0.0072	0.0082	-0.0031	-0.0245
8R-50	0.1266	-0.1683	-0.0088	0.0005	-0.0122	-0.0037	-0.0246	-0.0343	0.0263
8S-1	-0.1069	-0.0189	0.0286	0.0503	-0.156	0.0827	-0.127	0.0558	-0.0758
8S-2	0.0919	0.0163	0.0743	0.034	-0.0037	-0.0132	-0.0068	0.0614	0.0448
8S-3	0.0985	0.0102	0.0588	-0.0076	-0.0156	-0.0112	0.0029	0.0492	0.0526
8S-4	-0.0982	-0.0218	0.012	0.0148	-0.0991	-0.1694	-0.0516	-0.1101	0.0272
8S-5	-0.0995	-0.0168	0.0187	0.0178	-0.0581	-0.0326	-0.0385	-0.006	-0.0349
8S-6	0.0708	-0.0313	-0.0177	-0.0266	0.0006	-0.0038	0.0189	0.062	0.0277
8S-7	-0.0822	-0.0283	-0.0007	0.0241	-0.0741	0.1413	-0.0833	0.0641	-0.0343
8S-8	0.0606	-0.01	-0.0247	-0.0202	-0.0137	-0.0186	-0.0097	0.0329	0.0158
8S-9	0.0286	0.0553	-0.0233	0.0097	-0.0145	-0.0137	0.07	0.0769	-0.0321
8S-10	-0.1071	-0.0226	0.0155	0.0465	-0.1332	0.072	-0.1326	0.056	-0.0934

## Sheet: table S6
1	0.76863	0.781028	0.768964	0.773412	0.785552	0.77087	0.786553	0.782803	0.769258	0.762058	0.772455	0.773558	0.773159	0.775363	0.762447	0.762611	0.763562	0.76756	0.764167	0.760962	0.768417	0.763105	0.764027	0.758916	0.765733	0.760107	0.767202	0.758777	0.765095	0.756954	0.759937	0.767301	0.76399	0.760159	0.762047	0.761791	0.765172	0.773221	0.762842	0.762825	0.765578	0.764902	0.759149	0.763287	0.768326	0.861561	0.785187	0.783795	0.767393
0.76863	1	0.771257	0.770129	0.84318	0.775031	0.769469	0.773402	0.783158	0.789287	0.761401	0.768856	0.817352	0.775593	0.779542	0.765155	0.758619	0.762127	0.766355	0.75955	0.762509	0.764245	0.763404	0.765565	0.75705	0.760877	0.756261	0.760541	0.758479	0.7588	0.763837	0.761668	0.760762	0.7631	0.76002	0.759434	0.759237	0.76435	0.763713	0.766388	0.760752	0.770777	0.757748	0.760759	0.766378	0.766655	0.767461	0.777351	0.78058	0.763802
0.781028	0.771257	1	0.778001	0.771027	0.782041	0.779082	0.789735	0.77605	0.774301	0.767677	0.778181	0.774315	0.77726	0.784697	0.768112	0.764858	0.774	0.769881	0.77038	0.768179	0.771311	0.766203	0.770649	0.764934	0.765297	0.765853	0.769496	0.766067	0.764835	0.761667	0.769405	0.766855	0.765273	0.76721	0.767907	0.764684	0.770399	0.774471	0.76195	0.769012	0.771019	0.766552	0.768667	0.772323	0.770563	0.782724	0.781362	0.779633	0.779136
0.768964	0.770129	0.778001	1	0.770789	0.772375	0.782974	0.780652	0.779194	0.773148	0.764045	0.769746	0.771506	0.81888	0.779861	0.764921	0.76103	0.763028	0.767388	0.763866	0.770703	0.763076	0.765381	0.768355	0.765791	0.763667	0.761912	0.763316	0.762215	0.760065	0.765365	0.767454	0.76779	0.765007	0.761348	0.76851	0.763465	0.763192	0.770703	0.767541	0.768465	0.763045	0.76605	0.769546	0.767247	0.771529	0.765287	0.776534	0.774624	0.783623
0.773412	0.84318	0.771027	0.770789	1	0.773253	0.775752	0.774297	0.791546	0.784479	0.765926	0.772733	0.804388	0.770835	0.77365	0.77184	0.763787	0.762591	0.76648	0.765074	0.76648	0.769639	0.767374	0.766952	0.763029	0.762895	0.76355	0.764443	0.762374	0.763025	0.767239	0.763652	0.766377	0.766466	0.766554	0.761761	0.763656	0.767303	0.766093	0.765071	0.763234	0.772291	0.762092	0.764297	0.764179	0.767706	0.769359	0.777456	0.777978	0.76911
0.785552	0.775031	0.782041	0.772375	0.773253	1	0.783382	0.796135	0.779759	0.775542	0.770784	0.77288	0.781316	0.767987	0.860573	0.772681	0.768589	0.776876	0.770303	0.769785	0.766334	0.773756	0.767468	0.765541	0.76255	0.768892	0.764476	0.77109	0.76874	0.772257	0.765736	0.766284	0.773981	0.765803	0.763782	0.769044	0.762862	0.766641	0.771841	0.769356	0.766414	0.767971	0.777708	0.767442	0.773799	0.77188	0.78803	0.797926	0.785917	0.779144
0.77087	0.769469	0.779082	0.782974	0.775752	0.783382	1	0.778511	0.79284	0.779906	0.765257	0.781748	0.773751	0.776727	0.786228	0.767316	0.764655	0.769606	0.768047	0.76836	0.768003	0.766024	0.766227	0.771776	0.758111	0.765163	0.763311	0.767541	0.765805	0.766096	0.765875	0.769029	0.769218	0.768261	0.761946	0.766755	0.768386	0.764415	0.770507	0.769917	0.767842	0.762728	0.771527	0.76737	0.768568	0.773095	0.772317	0.776286	0.783597	0.895245
0.786553	0.773402	0.789735	0.780652	0.774297	0.796135	0.778511	1	0.783858	0.773142	0.76489	0.77699	0.78361	0.780694	0.802076	0.769345	0.7671	0.774711	0.769937	0.766757	0.766767	0.767031	0.772317	0.768905	0.771234	0.767328	0.764436	0.769048	0.766527	0.764532	0.76823	0.768438	0.769724	0.76857	0.766239	0.766185	0.763281	0.764934	0.773397	0.769598	0.772308	0.768474	0.772476	0.766075	0.772958	0.775999	0.791073	0.855671	0.783733	0.7736
0.782803	0.783158	0.77605	0.779194	0.791546	0.779759	0.79284	0.783858	1	0.789418	0.770046	0.773096	0.7747	0.774351	0.789016	0.76886	0.766968	0.769163	0.770784	0.766496	0.767654	0.772089	0.768885	0.767056	0.763585	0.768604	0.76668	0.771437	0.766867	0.771825	0.763134	0.76625	0.771166	0.762914	0.765389	0.768348	0.767353	0.769617	0.767812	0.771502	0.761736	0.76928	0.769965	0.769345	0.768437	0.766182	0.782114	0.779089	0.786957	0.779312
0.769258	0.789287	0.774301	0.773148	0.784479	0.775542	0.779906	0.773142	0.789418	1	0.76568	0.775688	0.7747	0.771938	0.781875	0.770598	0.766855	0.769231	0.770336	0.769955	0.768537	0.772376	0.768922	0.773594	0.764094	0.765727	0.767889	0.76652	0.766545	0.768774	0.76811	0.771106	0.772815	0.770467	0.765703	0.770194	0.769346	0.767701	0.770552	0.771452	0.768623	0.773266	0.769626	0.771027	0.772274	0.767918	0.772213	0.7782	0.867761	0.778258
0.762058	0.761401	0.767677	0.764045	0.765926	0.770784	0.765257	0.76489	0.770046	0.76568	1	0.764844	0.768778	0.763634	0.771723	0.8392	0.84036	0.786407	0.790162	0.784968	0.788778	0.778408	0.787751	0.780703	0.783916	0.867061	0.827598	0.800896	0.82521	0.85412	0.780516	0.785116	0.848855	0.785003	0.826706	0.783626	0.824861	0.774468	0.789924	0.786994	0.780776	0.773222	0.786247	0.778674	0.784308	0.78602	0.757282	0.763339	0.763478	0.762285
0.772455	0.768856	0.778181	0.769746	0.772733	0.77288	0.781748	0.77699	0.773096	0.775688	0.764844	1	0.776846	0.771581	0.77965	0.768353	0.765268	0.766898	0.767587	0.767943	0.765344	0.770544	0.769673	0.770361	0.761563	0.764562	0.759432	0.765767	0.766099	0.769052	0.765525	0.764901	0.770218	0.766491	0.763169	0.761317	0.763184	0.767529	0.777438	0.770314	0.768901	0.764371	0.764341	0.764944	0.764405	0.772526	0.77016	0.772707	0.777422	0.781013
0.773558	0.817352	0.774315	0.771506	0.804388	0.781316	0.773751	0.78361	0.7747	0.7747	0.768778	0.776846	1	0.774094	0.785341	0.765856	0.763174	0.767277	0.772366	0.77022	0.764438	0.771604	0.771289	0.767897	0.762667	0.76829	0.762149	0.767631	0.764757	0.769004	0.767302	0.762515	0.770826	0.764094	0.763859	0.764358	0.762312	0.766822	0.767105	0.764314	0.766292	0.770629	0.762401	0.765614	0.769093	0.770538	0.77364	0.775159	0.777019	0.771044
0.773159	0.775593	0.77726	0.81888	0.770835	0.767987	0.776727	0.780694	0.774351	0.771938	0.763634	0.771581	0.774094	1	0.773857	0.765603	0.763708	0.770584	0.764665	0.769134	0.764438	0.763011	0.763092	0.769691	0.760494	0.763604	0.762473	0.76625	0.764401	0.760216	0.762027	0.766673	0.763796	0.764297	0.762968	0.764043	0.761657	0.768182	0.773746	0.766446	0.763699	0.764146	0.767103	0.766585	0.766619	0.773443	0.772441	0.77418	0.773189	0.773203
0.775363	0.779542	0.784697	0.779861	0.77365	0.860573	0.786228	0.802076	0.789016	0.781875	0.771723	0.77965	0.785341	0.773857	1	0.771834	0.769559	0.773759	0.775261	0.774133	0.769338	0.774719	0.773035	0.769369	0.769014	0.765823	0.765121	0.76742	0.769305	0.769479	0.770531	0.769068	0.774528	0.769207	0.764419	0.77133	0.76412	0.769109	0.771772	0.77487	0.767565	0.769686	0.775771	0.770729	0.776075	0.770618	0.785379	0.801272	0.788373	0.783637
0.762447	0.765155	0.768112	0.764921	0.77184	0.772681	0.767316	0.769345	0.76886	0.770598	0.8392	0.768353	0.765856	0.765603	0.771834	1	0.881136	0.794935	0.792201	0.798355	0.783797	0.781765	0.790859	0.791166	0.797187	0.815131	0.884991	0.803782	0.863713	0.828521	0.790763	0.786162	0.835029	0.797713	0.867314	0.786947	0.861976	0.776703	0.78797	0.792156	0.787306	0.780701	0.795059	0.786102	0.786538	0.787493	0.758873	0.765274	0.768806	0.765357
0.762611	0.758619	0.764858	0.76103	0.763787	0.768589	0.764655	0.7671	0.766968	0.766855	0.84036	0.765268	0.763174	0.763708	0.769559	0.881136	1	0.795253	0.787704	0.796569	0.783151	0.781861	0.788527	0.787645	0.792051	0.824792	0.889717	0.807491	0.871243	0.822384	0.788405	0.786786	0.835753	0.787294	0.868805	0.784083	0.864781	0.776737	0.791076	0.786123	0.78536	0.776255	0.790532	0.786859	0.784333	0.789899	0.761343	0.760959	0.767278	0.762181
0.763562	0.762127	0.774	0.763028	0.762591	0.776876	0.769606	0.774711	0.769163	0.769231	0.786407	0.766898	0.767277	0.770584	0.773759	0.794935	0.795253	1	0.798288	0.803545	0.785267	0.787582	0.791812	0.805234	0.811756	0.789778	0.793923	0.812919	0.796725	0.787832	0.792065	0.785916	0.796411	0.805762	0.792852	0.785062	0.787088	0.782873	0.792124	0.794214	0.820705	0.778967	0.868933	0.788473	0.79207	0.839258	0.764171	0.763178	0.770097	0.766991
0.76756	0.766355	0.769881	0.767388	0.76648	0.770303	0.768047	0.769937	0.770784	0.770336	0.790162	0.767587	0.772366	0.764665	0.775261	0.792201	0.787704	0.798288	1	0.806482	0.786387	0.784708	0.873677	0.793077	0.794759	0.784248	0.790871	0.791366	0.794078	0.789918	0.868879	0.787386	0.796233	0.790886	0.791887	0.789962	0.785058	0.784302	0.786477	0.866639	0.794814	0.780574	0.790106	0.786541	0.787799	0.794056	0.765397	0.766767	0.772558	0.76492
0.764167	0.75955	0.77038	0.763866	0.765074	0.769785	0.76836	0.766757	0.766496	0.769955	0.784968	0.767943	0.77022	0.769134	0.774133	0.798355	0.796569	0.803545	0.806482	1	0.782377	0.787818	0.80109	0.789241	0.79234	0.787778	0.792227	0.792776	0.800299	0.784031	0.802292	0.783957	0.78793	0.791308	0.799146	0.782769	0.796522	0.785102	0.78857	0.806548	0.793545	0.781385	0.805999	0.786642	0.784584	0.802371	0.765782	0.763258	0.770876	0.767841
0.760962	0.762509	0.768179	0.770703	0.76648	0.766334	0.768003	0.766767	0.767654	0.768537	0.788778	0.765344	0.764438	0.764438	0.769338	0.783797	0.783151	0.785267	0.786387	0.782377	1	0.782234	0.788704	0.77714	0.780416	0.794048	0.782716	0.788401	0.78765	0.786486	0.778336	0.868328	0.790087	0.780969	0.781123	0.871798	0.78691	0.785476	0.788032	0.77895	0.785092	0.778636	0.782838	0.876747	0.856137	0.778934	0.761618	0.763832	0.767972	0.767644
0.768417	0.764245	0.771311	0.763076	0.769639	0.773756	0.766024	0.767031	0.772089	0.772376	0.778408	0.770544	0.771604	0.763011	0.774719	0.781765	0.781861	0.787582	0.784708	0.787818	0.782234	1	0.782317	0.782828	0.780939	0.77538	0.782679	0.786415	0.779344	0.771228	0.772257	0.778549	0.782418	0.780853	0.771506	0.782004	0.779302	0.849295	0.786166	0.779642	0.779991	0.86477	0.787885	0.784766	0.782545	0.785636	0.765104	0.764572	0.77441	0.767669
0.763105	0.763404	0.766203	0.765381	0.767374	0.767468	0.766227	0.772317	0.768885	0.768922	0.787751	0.769673	0.771289	0.763092	0.773035	0.790859	0.788527	0.791812	0.873677	0.80109	0.788704	0.782317	1	0.79292	0.796677	0.787879	0.788772	0.787287	0.792898	0.788465	0.858107	0.786608	0.796715	0.789442	0.790936	0.79424	0.780263	0.775518	0.789366	0.869852	0.793622	0.777502	0.785681	0.788903	0.789618	0.78996	0.761802	0.770875	0.769735	0.765412
0.764027	0.765565	0.770649	0.768355	0.766952	0.765541	0.771776	0.768905	0.767056	0.773594	0.780703	0.770361	0.767897	0.769691	0.769369	0.791166	0.787645	0.805234	0.793077	0.789241	0.77714	0.782828	0.79292	1	0.853546	0.78329	0.791873	0.804913	0.786216	0.779385	0.794466	0.784457	0.786314	0.86541	0.786042	0.781749	0.793803	0.781348	0.785941	0.791654	0.84692	0.772555	0.800195	0.777989	0.784511	0.805926	0.762576	0.764729	0.774827	0.770448
0.758916	0.75705	0.764934	0.765791	0.763029	0.76255	0.758111	0.771234	0.763585	0.764094	0.783916	0.761563	0.762667	0.760494	0.769014	0.797187	0.792051	0.811756	0.794759	0.79234	0.780416	0.780939	0.796677	0.853546	1	0.782097	0.797123	0.798817	0.782794	0.784787	0.792339	0.780327	0.791564	0.847214	0.789009	0.789494	0.783159	0.775144	0.796385	0.787603	0.861242	0.773258	0.808224	0.788183	0.788211	0.804847	0.753256	0.764305	0.76135	0.754467
0.765733	0.760877	0.765297	0.763667	0.762895	0.768892	0.765163	0.767328	0.768604	0.765727	0.867061	0.764562	0.76829	0.763604	0.765823	0.815131	0.824792	0.789778	0.784248	0.787778	0.794048	0.77538	0.787879	0.78329	0.782097	1	0.826885	0.801097	0.81437	0.854732	0.776822	0.790712	0.868247	0.781693	0.818737	0.790864	0.823622	0.776503	0.785385	0.782296	0.7858	0.77305	0.780139	0.786714	0.78802	0.78939	0.758999	0.763721	0.764778	0.76371
0.760107	0.756261	0.765853	0.761912	0.76355	0.764476	0.763311	0.764436	0.76668	0.767889	0.827598	0.759432	0.762149	0.762473	0.765121	0.884991	0.889717	0.793923	0.790871	0.792227	0.782716	0.782679	0.788772	0.791873	0.797123	0.826885	1	0.808156	0.859173	0.82096	0.788174	0.779784	0.836829	0.798306	0.865125	0.785694	0.867018	0.778722	0.786655	0.79002	0.795238	0.777578	0.78938	0.78493	0.780051	0.782552	0.757861	0.76193	0.765046	0.760014
0.767202	0.760541	0.769496	0.763316	0.764443	0.77109	0.767541	0.769048	0.771437	0.76652	0.800896	0.765767	0.767631	0.76625	0.76742	0.803782	0.807491	0.812919	0.791366	0.792776	0.788401	0.786415	0.787287	0.804913	0.798817	0.801097	0.808156	1	0.803637	0.798824	0.781348	0.787364	0.804566	0.799582	0.807698	0.789456	0.805932	0.784839	0.788007	0.785298	0.798468	0.779141	0.80535	0.788951	0.785701	0.794865	0.767121	0.766274	0.763397	0.763501
0.758777	0.758479	0.766067	0.762215	0.762374	0.76874	0.765805	0.766527	0.766867	0.766545	0.82521	0.766099	0.764757	0.764401	0.769305	0.863713	0.871243	0.796725	0.794078	0.800299	0.78765	0.779344	0.792898	0.786216	0.782794	0.81437	0.859173	0.803637	1	0.83464	0.787235	0.788415	0.834904	0.783143	0.8726	0.784015	0.858221	0.776746	0.786887	0.789014	0.788204	0.774596	0.796105	0.78458	0.780992	0.780707	0.75642	0.76358	0.765214	0.765764
0.765095	0.7588	0.764835	0.760065	0.763025	0.772257	0.766096	0.764532	0.771825	0.768774	0.85412	0.769052	0.769004	0.760216	0.769479	0.828521	0.822384	0.787832	0.789918	0.784031	0.786486	0.771228	0.788465	0.779385	0.784787	0.854732	0.82096	0.798824	0.83464	1	0.782455	0.780349	0.8697	0.785382	0.830175	0.784416	0.810852	0.773575	0.781182	0.787235	0.783077	0.774599	0.781545	0.780416	0.779004	0.785323	0.758464	0.761058	0.766702	0.764006
0.756954	0.763837	0.761667	0.765365	0.767239	0.765736	0.765875	0.76823	0.763134	0.76811	0.780516	0.765525	0.767302	0.762027	0.770531	0.790763	0.788405	0.792065	0.868879	0.802292	0.778336	0.772257	0.858107	0.794466	0.792339	0.776822	0.788174	0.781348	0.787235	0.782455	1	0.778493	0.789896	0.791295	0.788954	0.784445	0.782094	0.772557	0.784941	0.864263	0.791987	0.77325	0.78718	0.780189	0.78486	0.789279	0.756011	0.763907	0.768774	0.763876
0.759937	0.761668	0.769405	0.767454	0.763652	0.766284	0.769029	0.768438	0.76625	0.771106	0.785116	0.764901	0.762515	0.766673	0.769068	0.786162	0.786786	0.785916	0.787386	0.783957	0.868328	0.778549	0.786608	0.784457	0.780327	0.790712	0.779784	0.787364	0.788415	0.780349	0.778493	1	0.786586	0.780095	0.784014	0.859773	0.795014	0.779916	0.791336	0.779835	0.78481	0.777188	0.78438	0.863566	0.870554	0.78494	0.763645	0.766733	0.770985	0.766783
0.767301	0.760762	0.766855	0.76779	0.766377	0.773981	0.769218	0.769724	0.771166	0.772815	0.848855	0.770218	0.770826	0.763796	0.774528	0.835029	0.835753	0.796411	0.796233	0.78793	0.790087	0.782418	0.796715	0.786314	0.791564	0.868247	0.836829	0.804566	0.834904	0.8697	0.789896	0.786586	1	0.786516	0.836208	0.791418	0.822967	0.774382	0.790205	0.789737	0.789243	0.775729	0.78203	0.787855	0.784321	0.788617	0.761025	0.766487	0.770628	0.768035
0.76399	0.7631	0.765273	0.765007	0.766466	0.765803	0.768261	0.76857	0.762914	0.770467	0.785003	0.766491	0.764094	0.764297	0.769207	0.797713	0.787294	0.805762	0.790886	0.791308	0.780969	0.780853	0.789442	0.86541	0.847214	0.781693	0.798306	0.799582	0.783143	0.785382	0.791295	0.780095	0.786516	1	0.787399	0.777866	0.790689	0.776071	0.782618	0.79078	0.84771	0.773682	0.802556	0.776579	0.778869	0.80649	0.75742	0.763558	0.769417	0.765705
0.760159	0.76002	0.76721	0.761348	0.766554	0.763782	0.761946	0.766239	0.765389	0.765703	0.826706	0.763169	0.763859	0.762968	0.764419	0.867314	0.868805	0.792852	0.791887	0.799146	0.781123	0.771506	0.790936	0.786042	0.789009	0.818737	0.865125	0.807698	0.8726	0.830175	0.788954	0.784014	0.836208	0.787399	1	0.785368	0.859522	0.775093	0.787501	0.783941	0.792771	0.771912	0.78759	0.782972	0.778686	0.788735	0.757798	0.760889	0.766997	0.761348
0.762047	0.759434	0.767907	0.76851	0.761761	0.769044	0.766755	0.766185	0.768348	0.770194	0.783626	0.761317	0.764358	0.764043	0.77133	0.786947	0.784083	0.785062	0.789962	0.782769	0.871798	0.782004	0.79424	0.781749	0.789494	0.790864	0.785694	0.789456	0.784015	0.784416	0.784445	0.859773	0.791418	0.777866	0.785368	1	0.790676	0.783884	0.79156	0.782402	0.787308	0.782188	0.78549	0.855904	0.878647	0.78756	0.764347	0.764636	0.770584	0.76663
0.761791	0.759237	0.764684	0.763465	0.763656	0.762862	0.768386	0.763281	0.767353	0.769346	0.824861	0.763184	0.762312	0.761657	0.76412	0.861976	0.864781	0.787088	0.785058	0.796522	0.78691	0.779302	0.780263	0.793803	0.783159	0.823622	0.867018	0.805932	0.858221	0.810852	0.782094	0.795014	0.822967	0.790689	0.859522	0.790676	1	0.777636	0.78772	0.785437	0.785335	0.777077	0.789621	0.788947	0.780113	0.781859	0.759274	0.761643	0.767536	0.766225
0.765172	0.76435	0.770399	0.763192	0.767303	0.766641	0.764415	0.764934	0.769617	0.767701	0.774468	0.767529	0.766822	0.768182	0.769109	0.776703	0.776737	0.782873	0.784302	0.785102	0.785476	0.849295	0.775518	0.781348	0.775144	0.776503	0.778722	0.784839	0.776746	0.773575	0.772557	0.779916	0.774382	0.776071	0.775093	0.783884	0.777636	1	0.784718	0.776879	0.777928	0.852562	0.785532	0.789591	0.783457	0.778884	0.765149	0.761497	0.76688	0.766368
0.773221	0.763713	0.774471	0.770703	0.766093	0.771841	0.770507	0.773397	0.767812	0.770552	0.789924	0.777438	0.767105	0.773746	0.771772	0.78797	0.791076	0.792124	0.786477	0.78857	0.788032	0.786166	0.789366	0.785941	0.796385	0.785385	0.786655	0.788007	0.786887	0.781182	0.784941	0.791336	0.790205	0.782618	0.787501	0.79156	0.78772	0.784718	1	0.787853	0.79566	0.776493	0.788516	0.785138	0.791696	0.787702	0.770645	0.768277	0.772144	0.767776
0.762842	0.766388	0.76195	0.767541	0.765071	0.769356	0.769917	0.769598	0.771502	0.771452	0.786994	0.770314	0.764314	0.766446	0.77487	0.792156	0.786123	0.794214	0.866639	0.806548	0.77895	0.779642	0.869852	0.791654	0.787603	0.782296	0.79002	0.785298	0.789014	0.787235	0.864263	0.779835	0.789737	0.79078	0.783941	0.782402	0.785437	0.776879	0.787853	1	0.786687	0.776919	0.786322	0.780948	0.783706	0.790606	0.763747	0.766313	0.770921	0.765829
0.762825	0.760752	0.769012	0.768465	0.763234	0.766414	0.767842	0.772308	0.761736	0.768623	0.780776	0.768901	0.766292	0.763699	0.767565	0.787306	0.78536	0.820705	0.794814	0.793545	0.785092	0.779991	0.793622	0.84692	0.861242	0.7858	0.795238	0.798468	0.788204	0.783077	0.791987	0.78481	0.789243	0.84771	0.792771	0.787308	0.785335	0.777928	0.79566	0.786687	1	0.77507	0.819427	0.785697	0.784702	0.809773	0.760076	0.767459	0.767651	0.765736
0.765578	0.770777	0.771019	0.763045	0.772291	0.767971	0.762728	0.768474	0.76928	0.773266	0.773222	0.764371	0.770629	0.764146	0.769686	0.780701	0.776255	0.778967	0.780574	0.781385	0.778636	0.86477	0.777502	0.772555	0.773258	0.77305	0.777578	0.779141	0.774596	0.774599	0.77325	0.777188	0.775729	0.773682	0.771912	0.782188	0.777077	0.852562	0.776493	0.776919	0.77507	1	0.776247	0.783486	0.783208	0.774576	0.761039	0.764748	0.772232	0.764358
0.764902	0.757748	0.766552	0.76605	0.762092	0.777708	0.771527	0.772476	0.769965	0.769626	0.786247	0.764341	0.762401	0.767103	0.775771	0.795059	0.790532	0.868933	0.790106	0.805999	0.782838	0.787885	0.785681	0.800195	0.808224	0.780139	0.78938	0.80535	0.796105	0.781545	0.78718	0.78438	0.78203	0.802556	0.78759	0.78549	0.789621	0.785532	0.788516	0.786322	0.819427	0.776247	1	0.783689	0.788024	0.831832	0.763091	0.764009	0.772453	0.768605
0.759149	0.760759	0.768667	0.769546	0.764297	0.767442	0.76737	0.766075	0.769345	0.771027	0.778674	0.764944	0.765614	0.766585	0.770729	0.786102	0.786859	0.788473	0.786541	0.786642	0.876747	0.784766	0.788903	0.777989	0.788183	0.786714	0.78493	0.788951	0.78458	0.780416	0.780189	0.863566	0.787855	0.776579	0.782972	0.855904	0.788947	0.789591	0.785138	0.780948	0.785697	0.783486	0.783689	1	0.851937	0.78226	0.763576	0.764095	0.770219	0.765936
0.763287	0.766378	0.772323	0.767247	0.764179	0.773799	0.768568	0.772958	0.768437	0.772274	0.784308	0.764405	0.769093	0.766619	0.776075	0.786538	0.784333	0.79207	0.787799	0.784584	0.856137	0.782545	0.789618	0.784511	0.788211	0.78802	0.780051	0.785701	0.780992	0.779004	0.78486	0.870554	0.784321	0.778869	0.778686	0.878647	0.780113	0.783457	0.791696	0.783706	0.784702	0.783208	0.788024	0.851937	1	0.782214	0.766515	0.769048	0.773327	0.765295
0.768326	0.766655	0.770563	0.771529	0.767706	0.77188	0.773095	0.775999	0.766182	0.767918	0.78602	0.772526	0.770538	0.773443	0.770618	0.787493	0.789899	0.839258	0.794056	0.802371	0.778934	0.785636	0.78996	0.805926	0.804847	0.78939	0.782552	0.794865	0.780707	0.785323	0.789279	0.78494	0.788617	0.80649	0.788735	0.78756	0.781859	0.778884	0.787702	0.790606	0.809773	0.774576	0.831832	0.78226	0.782214	1	0.766252	0.766001	0.773533	0.770715
0.861561	0.767461	0.782724	0.765287	0.769359	0.78803	0.772317	0.791073	0.782114	0.772213	0.757282	0.77016	0.77364	0.772441	0.785379	0.758873	0.761343	0.764171	0.765397	0.765782	0.761618	0.765104	0.761802	0.762576	0.753256	0.758999	0.757861	0.767121	0.75642	0.758464	0.756011	0.763645	0.761025	0.75742	0.757798	0.764347	0.759274	0.765149	0.770645	0.763747	0.760076	0.761039	0.763091	0.763576	0.766515	0.766252	1	0.781935	0.776673	0.771096
0.785187	0.777351	0.781362	0.776534	0.777456	0.797926	0.776286	0.855671	0.779089	0.7782	0.763339	0.772707	0.775159	0.77418	0.801272	0.765274	0.760959	0.763178	0.766767	0.763258	0.763832	0.764572	0.770875	0.764729	0.764305	0.763721	0.76193	0.766274	0.76358	0.761058	0.763907	0.766733	0.766487	0.763558	0.760889	0.764636	0.761643	0.761497	0.768277	0.766313	0.767459	0.764748	0.764009	0.764095	0.769048	0.766001	0.781935	1	0.778252	0.773225
0.783795	0.78058	0.779633	0.774624	0.777978	0.785917	0.783597	0.783733	0.786957	0.867761	0.763478	0.777422	0.777019	0.773189	0.788373	0.768806	0.767278	0.770097	0.772558	0.770876	0.767972	0.77441	0.769735	0.774827	0.76135	0.764778	0.765046	0.763397	0.765214	0.766702	0.768774	0.770985	0.770628	0.769417	0.766997	0.770584	0.767536	0.76688	0.772144	0.770921	0.767651	0.772232	0.772453	0.770219	0.773327	0.773533	0.776673	0.778252	1	0.782863
0.767393	0.763802	0.779136	0.783623	0.76911	0.779144	0.895245	0.7736	0.779312	0.778258	0.762285	0.781013	0.771044	0.773203	0.783637	0.765357	0.762181	0.766991	0.76492	0.767841	0.767644	0.767669	0.765412	0.770448	0.754467	0.76371	0.760014	0.763501	0.765764	0.764006	0.763876	0.766783	0.768035	0.765705	0.761348	0.76663	0.766225	0.766368	0.767776	0.765829	0.765736	0.764358	0.768605	0.765936	0.765295	0.770715	0.771096	0.773225	0.782863	1
0.772066	0.866524	0.772092	0.770875	0.844191	0.773855	0.774079	0.775379	0.792749	0.791044	0.76578	0.772486	0.813224	0.77288	0.78043	0.769785	0.762827	0.763188	0.770941	0.764222	0.762759	0.769947	0.769799	0.768705	0.761586	0.763588	0.764415	0.766566	0.765864	0.76513	0.767497	0.763439	0.767965	0.762521	0.765191	0.762801	0.762293	0.765535	0.767431	0.767979	0.761833	0.772952	0.762839	0.763849	0.76782	0.76531	0.769689	0.778112	0.787545	0.771462
0.775267	0.836242	0.773889	0.770861	0.864582	0.77204	0.774424	0.773146	0.790308	0.780572	0.764343	0.772964	0.817925	0.775294	0.773968	0.770037	0.764778	0.763691	0.761904	0.763343	0.763497	0.768879	0.763225	0.770068	0.762447	0.764707	0.762901	0.762144	0.765839	0.764871	0.760159	0.762068	0.768124	0.768068	0.765111	0.760791	0.763199	0.760929	0.767613	0.763252	0.761157	0.764887	0.761246	0.760067	0.761824	0.769496	0.772405	0.771626	0.7775	0.77216
0.78111	0.76592	0.852721	0.771022	0.775921	0.778263	0.772944	0.78172	0.775475	0.776686	0.768604	0.775319	0.775374	0.769884	0.776199	0.768088	0.768119	0.77193	0.769881	0.771807	0.763376	0.771423	0.768304	0.768894	0.763111	0.767714	0.768202	0.770615	0.769258	0.766291	0.761285	0.768375	0.770333	0.765933	0.766852	0.768585	0.768871	0.768882	0.776834	0.767287	0.768224	0.765855	0.769417	0.766767	0.76785	0.772701	0.780768	0.777797	0.779054	0.774107
0.777454	0.773306	0.777011	0.833868	0.773737	0.772937	0.778313	0.782214	0.770996	0.766041	0.763677	0.767842	0.776047	0.815353	0.774552	0.767074	0.761027	0.763496	0.766013	0.762363	0.761752	0.763775	0.766304	0.766849	0.762885	0.764411	0.763372	0.762932	0.760569	0.75814	0.760105	0.762534	0.76819	0.764624	0.759574	0.763752	0.76206	0.766639	0.766012	0.764706	0.764318	0.763437	0.765425	0.763591	0.764865	0.769779	0.77138	0.776787	0.772029	0.774188
0.766358	0.762905	0.77647	0.773306	0.771196	0.775936	0.793663	0.772617	0.765556	0.774516	0.76535	0.781523	0.775154	0.774183	0.77767	0.768997	0.76623	0.77159	0.769748	0.770256	0.765504	0.770618	0.767033	0.771958	0.763971	0.765923	0.764727	0.765501	0.763679	0.766207	0.768888	0.764645	0.767097	0.767874	0.763824	0.766753	0.767494	0.771394	0.773408	0.769902	0.768017	0.762861	0.772409	0.768205	0.768249	0.774197	0.770713	0.771057	0.77798	0.786819
0.880625	0.76537	0.78041	0.76548	0.770873	0.782195	0.771566	0.790428	0.785722	0.76773	0.760516	0.77451	0.774213	0.77086	0.774584	0.760224	0.761362	0.767021	0.761469	0.765888	0.7596	0.76687	0.760251	0.763316	0.754775	0.762264	0.757844	0.767243	0.759067	0.760897	0.756048	0.758883	0.763396	0.761876	0.757958	0.763281	0.760778	0.763035	0.773365	0.762204	0.762054	0.762084	0.765383	0.757404	0.763025	0.769552	0.865352	0.77819	0.77974	0.766825
0.763924	0.765818	0.76812	0.765889	0.766627	0.771747	0.771857	0.772366	0.767914	0.773511	0.76321	0.775223	0.776806	0.76655	0.771949	0.76466	0.764031	0.757703	0.760203	0.759869	0.761749	0.763172	0.76056	0.763553	0.759638	0.763533	0.762004	0.763699	0.761879	0.762479	0.757966	0.764395	0.766432	0.758744	0.760726	0.763533	0.761283	0.76016	0.763528	0.7581	0.763634	0.764095	0.757143	0.760663	0.766145	0.761305	0.771865	0.772235	0.774711	0.771397
0.767465	0.761973	0.777035	0.784126	0.769681	0.772657	0.779602	0.7765	0.771845	0.772434	0.761054	0.778961	0.770668	0.778798	0.7738	0.763883	0.761794	0.764001	0.767079	0.7692	0.759968	0.767602	0.769247	0.766659	0.763101	0.762096	0.7615	0.764957	0.761163	0.760914	0.761407	0.762384	0.765905	0.763111	0.760524	0.763892	0.763026	0.76609	0.768156	0.768604	0.763607	0.765352	0.759863	0.764442	0.763865	0.767799	0.770434	0.779422	0.77374	0.77291
0.774323	0.772362	0.775774	0.772575	0.770537	0.825359	0.776673	0.793545	0.782198	0.777785	0.759697	0.779463	0.777355	0.774881	0.848255	0.761444	0.758762	0.764832	0.766005	0.76682	0.761905	0.767441	0.76316	0.761147	0.757912	0.758312	0.754868	0.762885	0.758823	0.761868	0.76108	0.761419	0.764207	0.76224	0.75476	0.762612	0.753272	0.767913	0.76516	0.763174	0.757864	0.764569	0.761914	0.767432	0.767976	0.765846	0.778266	0.797164	0.782375	0.778703
0.780813	0.803972	0.774634	0.772557	0.810245	0.781234	0.781679	0.786927	0.782049	0.780676	0.765854	0.780557	0.862193	0.776736	0.790255	0.768859	0.765172	0.768477	0.772935	0.771206	0.763343	0.771968	0.771455	0.770555	0.767405	0.76798	0.76659	0.771042	0.768337	0.767841	0.766573	0.764259	0.770271	0.769815	0.768476	0.765287	0.764786	0.762565	0.77137	0.771064	0.768056	0.766853	0.765115	0.765031	0.765505	0.771839	0.779097	0.778562	0.783736	0.777975
0.781268	0.769603	0.824181	0.776	0.77442	0.777409	0.776548	0.787563	0.778443	0.775014	0.771817	0.775245	0.775119	0.775377	0.782145	0.770489	0.768473	0.777115	0.767933	0.770018	0.764467	0.773353	0.764625	0.773696	0.769785	0.765557	0.76761	0.771657	0.765033	0.765442	0.762534	0.766262	0.769186	0.76872	0.768	0.766346	0.767836	0.774078	0.775725	0.764296	0.770419	0.768424	0.772935	0.767282	0.771439	0.771734	0.781089	0.785793	0.775543	0.775929
0.777114	0.794756	0.780165	0.773355	0.781609	0.773572	0.776874	0.772055	0.773457	0.775589	0.767112	0.778085	0.798426	0.777463	0.781123	0.768732	0.766215	0.768272	0.769697	0.768208	0.766226	0.77215	0.7698	0.771689	0.761952	0.769599	0.763927	0.767415	0.764833	0.765283	0.767515	0.767859	0.771579	0.767573	0.766064	0.763245	0.764345	0.769498	0.771151	0.768002	0.764687	0.769426	0.765866	0.766231	0.769618	0.772473	0.773632	0.772863	0.772864	0.777386
0.793145	0.777691	0.78461	0.777436	0.777568	0.796473	0.780009	0.869569	0.77681	0.77737	0.7687	0.774942	0.780115	0.784427	0.801122	0.770396	0.763724	0.768602	0.769374	0.765278	0.766367	0.76496	0.771608	0.767994	0.766999	0.768616	0.764994	0.771277	0.765994	0.766337	0.766725	0.767965	0.769444	0.764452	0.764294	0.766275	0.766297	0.762882	0.77028	0.767613	0.770064	0.764736	0.770042	0.76578	0.768601	0.769398	0.776868	0.867606	0.780111	0.770293
0.774256	0.772124	0.774859	0.795994	0.772913	0.772421	0.782837	0.781164	0.774387	0.774493	0.767307	0.779037	0.772047	0.799347	0.774244	0.767406	0.768212	0.769206	0.770004	0.767686	0.772843	0.770572	0.770835	0.76941	0.764682	0.768969	0.765328	0.769094	0.76587	0.766092	0.764478	0.772058	0.772035	0.764466	0.766817	0.772217	0.765606	0.767475	0.774174	0.769095	0.768949	0.767299	0.76518	0.771341	0.776695	0.772612	0.776301	0.783765	0.777045	0.778103
0.774185	0.780757	0.772662	0.787188	0.781792	0.773742	0.793668	0.775654	0.839175	0.789782	0.761324	0.782386	0.77421	0.772854	0.778349	0.75972	0.758304	0.76492	0.767188	0.76605	0.765299	0.770846	0.765078	0.769614	0.760024	0.76341	0.759431	0.762921	0.761072	0.767352	0.762444	0.765459	0.765519	0.768876	0.755439	0.76589	0.762338	0.765018	0.767798	0.766213	0.761591	0.765988	0.76473	0.768582	0.766081	0.769696	0.773823	0.776522	0.783611	0.794966
0.777582	0.799679	0.772587	0.771641	0.783563	0.778553	0.77142	0.776576	0.766699	0.769718	0.756128	0.773583	0.799589	0.771886	0.775651	0.759993	0.756453	0.761355	0.767283	0.762321	0.758514	0.763721	0.765724	0.762938	0.755866	0.759142	0.754527	0.759905	0.755845	0.760217	0.761866	0.759772	0.760638	0.759907	0.755408	0.758259	0.757899	0.764267	0.764293	0.764344	0.758788	0.762521	0.762038	0.758253	0.763452	0.763087	0.774061	0.777896	0.770141	0.767403
0.780217	0.777873	0.777707	0.785212	0.787123	0.775119	0.795069	0.778936	0.859101	0.78518	0.762068	0.777932	0.772122	0.775741	0.780988	0.762068	0.76099	0.768701	0.76826	0.766215	0.766089	0.772167	0.766689	0.773686	0.762747	0.766203	0.76065	0.767164	0.763083	0.764401	0.763959	0.765695	0.766484	0.768871	0.757286	0.765301	0.76578	0.768474	0.772883	0.767414	0.765175	0.767022	0.766468	0.771098	0.767142	0.772146	0.778395	0.773909	0.79129	0.784598
0.779733	0.768922	0.779769	0.772187	0.774841	0.82786	0.775314	0.803654	0.785118	0.774782	0.767776	0.776822	0.779694	0.770768	0.836545	0.764463	0.764295	0.767799	0.766354	0.765818	0.764501	0.768284	0.76642	0.763464	0.761826	0.765241	0.761346	0.770432	0.768143	0.76619	0.762109	0.765673	0.766581	0.766522	0.762064	0.767265	0.757932	0.765966	0.767107	0.764095	0.763796	0.76247	0.764537	0.765347	0.767954	0.770133	0.788623	0.797696	0.778713	0.777637
0.77841	0.788647	0.77562	0.770064	0.792208	0.77947	0.775903	0.771482	0.769394	0.774247	0.75979	0.774324	0.792815	0.780205	0.778363	0.761075	0.758884	0.761917	0.766222	0.766997	0.760491	0.768577	0.764288	0.764745	0.756029	0.762351	0.757283	0.765263	0.75852	0.76025	0.759478	0.762449	0.763172	0.759799	0.759301	0.757652	0.760035	0.764404	0.76848	0.762296	0.756302	0.762681	0.763229	0.758169	0.761183	0.765575	0.779127	0.777984	0.77233	0.776608
0.814169	0.77557	0.790223	0.777689	0.782754	0.784938	0.777994	0.794632	0.778192	0.767802	0.762541	0.785162	0.781038	0.775168	0.786633	0.764939	0.761638	0.767404	0.769014	0.765542	0.761902	0.77066	0.765595	0.760942	0.761253	0.764729	0.761199	0.766074	0.762593	0.759105	0.76094	0.766168	0.764206	0.759105	0.759253	0.764987	0.763586	0.767306	0.77227	0.765361	0.763022	0.770967	0.767478	0.763609	0.767768	0.767745	0.818463	0.790542	0.770568	0.775218
0.772126	0.766995	0.782793	0.781808	0.77425	0.778927	0.857975	0.777575	0.797102	0.775569	0.762938	0.778548	0.774255	0.778983	0.78536	0.765124	0.761904	0.772973	0.765569	0.768347	0.769844	0.769717	0.766356	0.776369	0.757881	0.766604	0.761504	0.769227	0.765636	0.765189	0.762549	0.76673	0.769873	0.769104	0.759626	0.767846	0.765824	0.764287	0.771014	0.766457	0.766621	0.765353	0.769401	0.769661	0.771174	0.771503	0.772784	0.775179	0.780003	0.87265
0.787965	0.76826	0.868349	0.778216	0.768422	0.785975	0.779339	0.784661	0.776164	0.776799	0.767216	0.778944	0.774878	0.770778	0.783911	0.76362	0.764631	0.770231	0.769238	0.767789	0.765605	0.769735	0.765876	0.766935	0.765691	0.767817	0.764696	0.767804	0.766112	0.765123	0.759962	0.766531	0.767902	0.763261	0.764615	0.769273	0.765942	0.767737	0.773441	0.764709	0.769436	0.766596	0.766142	0.767031	0.772081	0.770292	0.785566	0.785581	0.77623	0.780698
0.778136	0.773464	0.786625	0.769877	0.777422	0.832908	0.774651	0.804373	0.787209	0.778416	0.767233	0.783234	0.781363	0.771788	0.840709	0.765917	0.765196	0.770939	0.769473	0.768696	0.763375	0.771747	0.769447	0.766921	0.764773	0.769026	0.757592	0.770583	0.766381	0.769397	0.763627	0.767996	0.767547	0.766168	0.762205	0.766219	0.75856	0.764442	0.770661	0.766849	0.763863	0.767435	0.770889	0.767451	0.773227	0.771384	0.787466	0.793882	0.781857	0.775081
0.772514	0.771542	0.773502	0.778846	0.773683	0.771925	0.775681	0.804904	0.766515	0.776851	0.768148	0.774589	0.775042	0.772467	0.770584	0.773603	0.766848	0.7699	0.770017	0.761458	0.771225	0.770687	0.771516	0.776068	0.767219	0.768661	0.766229	0.772268	0.767165	0.768756	0.764293	0.769644	0.773208	0.769011	0.76656	0.769311	0.769229	0.763859	0.771107	0.765858	0.770173	0.763833	0.771287	0.770513	0.774066	0.770759	0.770394	0.805486	0.768441	0.7713
0.768637	0.763289	0.775919	0.7675	0.770251	0.773024	0.77148	0.777243	0.771316	0.774268	0.766833	0.777513	0.776952	0.766783	0.773151	0.76971	0.767488	0.764395	0.766283	0.763795	0.766005	0.77	0.766331	0.766274	0.765871	0.765857	0.763511	0.766191	0.765279	0.767096	0.759582	0.767305	0.767949	0.764069	0.764369	0.765473	0.761784	0.761531	0.769245	0.763785	0.76506	0.763927	0.759241	0.766014	0.768803	0.766846	0.77375	0.775026	0.772426	0.772688
0.777793	0.793763	0.778946	0.773482	0.789668	0.770371	0.779563	0.777031	0.776861	0.771341	0.762012	0.779919	0.797639	0.777957	0.779237	0.76612	0.760777	0.766305	0.770256	0.766868	0.764596	0.768884	0.769873	0.762744	0.757152	0.76152	0.761004	0.766005	0.759962	0.76074	0.763926	0.760542	0.762865	0.761487	0.761168	0.759559	0.759941	0.766707	0.76991	0.767136	0.761189	0.766084	0.76484	0.762409	0.763704	0.769655	0.776125	0.771604	0.774637	0.777413
0.775417	0.768594	0.778007	0.78043	0.769093	0.772416	0.795776	0.778285	0.770765	0.776106	0.765228	0.78137	0.779346	0.780318	0.777069	0.768188	0.764754	0.771018	0.769877	0.767366	0.766892	0.773386	0.761727	0.772096	0.762409	0.76606	0.767664	0.770706	0.764192	0.764953	0.761615	0.763453	0.767561	0.765246	0.763509	0.770624	0.766235	0.767618	0.772867	0.764155	0.768982	0.766595	0.767449	0.764587	0.76774	0.770477	0.773144	0.771614	0.779749	0.787065
0.77298	0.770875	0.778041	0.82748	0.767101	0.766865	0.782519	0.783231	0.777133	0.771746	0.761789	0.770497	0.775507	0.854585	0.774189	0.762969	0.757386	0.764932	0.760313	0.762543	0.761512	0.760032	0.760399	0.763734	0.760612	0.762814	0.760906	0.762409	0.761225	0.758686	0.75835	0.763102	0.764704	0.761848	0.756972	0.762643	0.76004	0.76242	0.768019	0.758733	0.761673	0.761421	0.760766	0.762729	0.761165	0.765847	0.765541	0.774727	0.771487	0.776142
0.773631	0.768019	0.781248	0.774974	0.771078	0.775431	0.78857	0.786296	0.774991	0.775569	0.766497	0.782368	0.775483	0.772201	0.777468	0.766455	0.759838	0.770837	0.768201	0.767719	0.762393	0.765311	0.765643	0.767702	0.763573	0.765687	0.761424	0.764315	0.762013	0.767583	0.76518	0.765634	0.76928	0.765811	0.763465	0.763405	0.764815	0.761761	0.770778	0.767464	0.766243	0.758966	0.768442	0.763404	0.76781	0.771124	0.775951	0.781191	0.778453	0.783632
0.778129	0.763399	0.795644	0.773196	0.768728	0.783529	0.780297	0.777023	0.773817	0.773074	0.762425	0.78653	0.767857	0.773288	0.788614	0.768715	0.766727	0.766627	0.762569	0.765901	0.766204	0.768014	0.763062	0.768211	0.763902	0.763779	0.762467	0.768327	0.765309	0.76641	0.761435	0.764581	0.767706	0.765661	0.762706	0.76383	0.758682	0.763887	0.773279	0.759206	0.765609	0.763055	0.765782	0.764041	0.765252	0.768511	0.778656	0.780555	0.774165	0.782525
0.76133	0.759487	0.766457	0.76164	0.762504	0.761239	0.766237	0.766595	0.759505	0.766926	0.778417	0.766373	0.765039	0.759434	0.765815	0.792403	0.784146	0.808056	0.790422	0.789811	0.772922	0.78558	0.792716	0.848508	0.855572	0.784251	0.80019	0.787856	0.782224	0.78118	0.791824	0.775207	0.787516	0.86175	0.784673	0.775864	0.784933	0.771365	0.791964	0.784859	0.885613	0.775187	0.811247	0.779823	0.778527	0.802763	0.759333	0.763192	0.765758	0.762395
0.763557	0.768059	0.769228	0.766474	0.766081	0.770136	0.766411	0.768714	0.765105	0.767881	0.783846	0.765172	0.764705	0.763229	0.766708	0.78913	0.781654	0.778288	0.78404	0.781713	0.851757	0.779651	0.786724	0.782366	0.784512	0.786591	0.782719	0.79261	0.783213	0.780549	0.784606	0.851913	0.787236	0.782617	0.782697	0.844858	0.782031	0.780772	0.787213	0.779757	0.784941	0.781398	0.776266	0.833901	0.857006	0.778857	0.761003	0.765502	0.770616	0.762278
0.76436	0.764448	0.768411	0.766015	0.769536	0.768539	0.763934	0.767854	0.769606	0.769494	0.835437	0.765662	0.76793	0.765091	0.765677	0.861183	0.857936	0.794322	0.791597	0.798758	0.788952	0.782662	0.788436	0.789939	0.793964	0.827351	0.870266	0.804769	0.863622	0.839811	0.791288	0.786448	0.831129	0.794343	0.875557	0.793432	0.871415	0.783282	0.786351	0.790419	0.793788	0.782275	0.79074	0.78768	0.783676	0.793466	0.760988	0.765244	0.765626	0.761446
0.765176	0.762694	0.765741	0.76588	0.764881	0.765719	0.767192	0.768376	0.770475	0.767878	0.784509	0.767665	0.769901	0.762365	0.770216	0.787383	0.780548	0.791064	0.891224	0.800266	0.782896	0.781152	0.871489	0.793781	0.788335	0.780096	0.783406	0.783818	0.787182	0.787214	0.862894	0.784337	0.789849	0.790524	0.785614	0.787919	0.781183	0.776428	0.784623	0.870015	0.795038	0.774525	0.785159	0.78469	0.788366	0.78804	0.763612	0.763316	0.770447	0.763316
0.761484	0.756406	0.770117	0.770166	0.761078	0.770534	0.76721	0.772018	0.760859	0.763661	0.78078	0.768462	0.763837	0.766052	0.771651	0.787698	0.782175	0.841188	0.795264	0.799177	0.781947	0.780811	0.790656	0.797076	0.812588	0.784185	0.779214	0.792061	0.782685	0.780631	0.787136	0.783869	0.785363	0.793579	0.783701	0.790719	0.777676	0.775567	0.787251	0.786812	0.818482	0.768844	0.837185	0.783218	0.785596	0.877891	0.763904	0.76594	0.764955	0.765023
0.76014	0.76325	0.769249	0.76317	0.767184	0.768647	0.765309	0.764849	0.760734	0.768225	0.779485	0.762239	0.761706	0.764314	0.767568	0.78863	0.781681	0.789759	0.786708	0.783152	0.858799	0.782767	0.786936	0.783495	0.783601	0.781848	0.782353	0.793189	0.777876	0.77589	0.778967	0.843271	0.783873	0.78218	0.777425	0.849495	0.77971	0.783662	0.786253	0.780042	0.782153	0.786238	0.784644	0.864761	0.868349	0.786366	0.761444	0.765802	0.765455	0.761915
0.773448	0.766781	0.768352	0.781745	0.769441	0.772457	0.78827	0.777431	0.772234	0.772836	0.766159	0.776382	0.793389	0.774078	0.774642	0.766466	0.764133	0.766698	0.772843	0.769762	0.771371	0.768253	0.772103	0.77033	0.76257	0.766644	0.766041	0.765267	0.766016	0.765334	0.765109	0.767152	0.770045	0.767671	0.766833	0.768206	0.763818	0.764672	0.770369	0.766574	0.766887	0.763551	0.763678	0.764749	0.770043	0.774228	0.774362	0.772904	0.774821	0.784434
0.773965	0.768231	0.774473	0.781085	0.777815	0.777888	0.85926	0.780948	0.787451	0.773842	0.764465	0.7729	0.77355	0.780347	0.780643	0.764616	0.762405	0.770865	0.768296	0.76408	0.767087	0.769321	0.76768	0.775396	0.762437	0.76328	0.760629	0.771057	0.762406	0.762652	0.764064	0.765119	0.767618	0.770257	0.761845	0.766733	0.764977	0.761574	0.774361	0.768981	0.768573	0.762313	0.767875	0.767577	0.766536	0.773932	0.772997	0.772248	0.775	0.851198
0.760396	0.759202	0.765943	0.763375	0.76441	0.771765	0.765885	0.768427	0.769407	0.76834	0.878722	0.765748	0.766616	0.765626	0.772618	0.826659	0.836154	0.790806	0.789335	0.793503	0.784783	0.778596	0.792705	0.786092	0.793366	0.872203	0.828776	0.803397	0.827832	0.837371	0.786026	0.78745	0.858889	0.787674	0.821409	0.785776	0.821954	0.774933	0.791772	0.785781	0.787164	0.77047	0.785881	0.782204	0.784864	0.787549	0.759324	0.765388	0.767252	0.763268
0.76342	0.755442	0.765519	0.768032	0.76211	0.769349	0.768826	0.771346	0.767403	0.76913	0.797665	0.762067	0.761072	0.766169	0.766024	0.813242	0.808858	0.808096	0.793366	0.794348	0.787079	0.782874	0.793997	0.783445	0.792512	0.799213	0.814502	0.847785	0.807789	0.791659	0.782639	0.786336	0.794905	0.79107	0.804214	0.788211	0.808254	0.788308	0.791431	0.788616	0.792785	0.781171	0.808691	0.789804	0.788747	0.796623	0.760254	0.7664	0.768169	0.764224
0.765845	0.762565	0.768311	0.769308	0.766843	0.773726	0.769924	0.7684	0.772365	0.772881	0.838035	0.768836	0.768507	0.766503	0.774174	0.821068	0.835344	0.78924	0.789786	0.786507	0.792151	0.779326	0.785623	0.793056	0.788546	0.860198	0.823794	0.799317	0.820957	0.851	0.781458	0.793795	0.873425	0.788495	0.82265	0.791335	0.837153	0.781014	0.790447	0.789466	0.791862	0.775251	0.782174	0.785942	0.786766	0.785427	0.763703	0.766991	0.770652	0.768627
0.764521	0.765859	0.767839	0.767025	0.766255	0.767072	0.767862	0.771045	0.769409	0.767921	0.786395	0.768768	0.77325	0.766901	0.771911	0.794116	0.789683	0.795203	0.880613	0.812212	0.778926	0.779227	0.866506	0.790901	0.7867	0.778389	0.791756	0.789096	0.787261	0.78408	0.866861	0.782743	0.786062	0.788666	0.789601	0.785126	0.78436	0.778644	0.788301	0.873618	0.787027	0.780506	0.785447	0.781818	0.788701	0.789941	0.764483	0.765031	0.771492	0.766565
0.761734	0.766918	0.764902	0.764533	0.766266	0.768935	0.766101	0.770523	0.768943	0.769799	0.788645	0.766229	0.766491	0.763551	0.775082	0.79454	0.790696	0.79345	0.871427	0.796952	0.78227	0.780029	0.867427	0.787093	0.789422	0.782063	0.789914	0.784486	0.793528	0.788174	0.863863	0.783461	0.79113	0.784207	0.789213	0.788979	0.78621	0.778116	0.786879	0.878098	0.790062	0.778698	0.786177	0.783324	0.785622	0.786338	0.761751	0.766825	0.766725	0.764547
0.764551	0.761628	0.765309	0.768205	0.762251	0.761018	0.766654	0.772561	0.763659	0.761503	0.779034	0.763954	0.76166	0.762053	0.765372	0.784282	0.781651	0.797851	0.793322	0.788309	0.782129	0.78038	0.793986	0.847118	0.862062	0.784453	0.791759	0.795523	0.778866	0.77954	0.796844	0.778455	0.784171	0.864453	0.783534	0.783839	0.778035	0.779308	0.786174	0.792525	0.852574	0.771326	0.803627	0.782773	0.78359	0.818574	0.756607	0.768377	0.764144	0.761315
0.762232	0.760943	0.771059	0.766127	0.761941	0.770765	0.769332	0.771519	0.764264	0.773168	0.783822	0.764796	0.762107	0.765519	0.770757	0.787981	0.781022	0.854268	0.785122	0.798643	0.778281	0.784518	0.785692	0.800905	0.806004	0.781888	0.783612	0.797906	0.780652	0.777717	0.777867	0.781	0.783916	0.804468	0.777854	0.781248	0.784694	0.77932	0.792478	0.783476	0.81551	0.775716	0.853286	0.782562	0.782812	0.819543	0.766028	0.766345	0.769132	0.76706
0.762671	0.757582	0.765761	0.765565	0.764928	0.76373	0.767754	0.770068	0.762188	0.769765	0.783058	0.764347	0.765339	0.763715	0.768655	0.795338	0.790668	0.801005	0.793943	0.790322	0.782456	0.787235	0.795665	0.853032	0.857628	0.786784	0.802792	0.795468	0.78263	0.784944	0.794875	0.780537	0.792693	0.861728	0.786502	0.786054	0.787669	0.789192	0.798332	0.789976	0.865045	0.77837	0.80034	0.785367	0.788961	0.79755	0.761224	0.76516	0.76823	0.764447
0.76226	0.759644	0.767185	0.764998	0.764164	0.76565	0.765255	0.765328	0.768466	0.769216	0.843915	0.762527	0.763112	0.763795	0.768861	0.876537	0.873103	0.792124	0.793029	0.796846	0.792251	0.781464	0.789763	0.792161	0.790082	0.829326	0.869723	0.801034	0.866995	0.829924	0.784273	0.793281	0.82957	0.788612	0.853493	0.791841	0.878038	0.776845	0.788407	0.792252	0.787422	0.778227	0.791506	0.792386	0.788756	0.782375	0.760595	0.761944	0.767885	0.76353
0.759132	0.760399	0.765068	0.759546	0.761788	0.758189	0.763055	0.764463	0.755598	0.765665	0.778833	0.764181	0.759729	0.763859	0.762659	0.79209	0.783491	0.803447	0.784835	0.789863	0.779331	0.778882	0.788859	0.865899	0.85499	0.777634	0.792317	0.799169	0.781133	0.772703	0.793552	0.78165	0.783175	0.868329	0.782583	0.779001	0.789289	0.772568	0.789531	0.786982	0.857103	0.769638	0.79814	0.778545	0.786364	0.803655	0.755534	0.759136	0.767788	0.759984
0.758977	0.762635	0.764231	0.767794	0.763954	0.766299	0.766135	0.765628	0.765548	0.770266	0.789931	0.761937	0.765511	0.765308	0.766837	0.784472	0.782172	0.783453	0.780245	0.782813	0.863089	0.775266	0.783581	0.783147	0.780425	0.794941	0.778516	0.786146	0.781463	0.784016	0.77688	0.870962	0.789621	0.779426	0.782651	0.850127	0.787826	0.778445	0.786459	0.777285	0.783454	0.779942	0.783959	0.83918	0.860435	0.784315	0.758022	0.762642	0.767675	0.764738
0.760537	0.760337	0.768829	0.763608	0.765553	0.767695	0.761442	0.76561	0.769386	0.767693	0.820271	0.764278	0.763203	0.762658	0.764584	0.870981	0.872959	0.787661	0.791784	0.796261	0.785485	0.778152	0.788044	0.786577	0.783442	0.820919	0.867373	0.803427	0.859879	0.828315	0.788564	0.786057	0.833242	0.790299	0.861667	0.787347	0.855887	0.781268	0.783915	0.786775	0.786225	0.778395	0.786558	0.787326	0.783123	0.788757	0.75774	0.761402	0.765025	0.762203
0.780526	0.763392	0.77918	0.78166	0.766743	0.784074	0.796284	0.792383	0.798033	0.776736	0.761525	0.777163	0.770238	0.773493	0.789978	0.76661	0.762074	0.766525	0.762635	0.766563	0.762309	0.767405	0.763733	0.769341	0.762706	0.760772	0.758976	0.763864	0.762284	0.762418	0.758231	0.763271	0.765684	0.76379	0.761682	0.765198	0.763705	0.763889	0.773282	0.766491	0.767748	0.763566	0.768369	0.762193	0.764696	0.770076	0.783842	0.793925	0.78551	0.794804
0.762955	0.761835	0.762856	0.763638	0.764759	0.769228	0.766095	0.769197	0.766637	0.765857	0.791526	0.767926	0.766093	0.761175	0.769724	0.806287	0.816878	0.799593	0.788716	0.791824	0.780836	0.785479	0.790275	0.794023	0.809954	0.796386	0.806744	0.802265	0.79813	0.790465	0.788556	0.780708	0.805225	0.795599	0.801879	0.784388	0.803	0.778473	0.795491	0.792441	0.809161	0.776038	0.804336	0.78361	0.778968	0.800178	0.759348	0.763078	0.768036	0.764694
0.763924	0.762067	0.763279	0.764076	0.764649	0.768519	0.767057	0.769009	0.766488	0.76789	0.793953	0.769442	0.767784	0.762836	0.768783	0.808482	0.813994	0.800162	0.80114	0.798404	0.781619	0.781486	0.796645	0.793852	0.808752	0.800396	0.811083	0.799612	0.805573	0.796571	0.796785	0.782379	0.812387	0.789643	0.808137	0.786516	0.800117	0.775092	0.794204	0.798452	0.807958	0.776071	0.803626	0.784519	0.782027	0.806391	0.762908	0.764593	0.767686	0.765059
0.785379	0.77713	0.785583	0.776542	0.780531	0.789627	0.78019	0.858628	0.778851	0.784805	0.764649	0.776403	0.778809	0.777245	0.793951	0.768924	0.76738	0.772427	0.767616	0.768422	0.766074	0.768307	0.773046	0.770198	0.767895	0.766591	0.763855	0.773079	0.766393	0.767643	0.768835	0.766276	0.768458	0.76543	0.763009	0.770091	0.766257	0.764396	0.770134	0.770629	0.76907	0.768338	0.770387	0.764196	0.771321	0.770241	0.783878	0.836045	0.784716	0.776404
0.778677	0.771053	0.777015	0.775271	0.773496	0.783976	0.778173	0.791971	0.780202	0.770843	0.75985	0.775892	0.778868	0.776111	0.789233	0.76215	0.755477	0.764301	0.764544	0.763656	0.760634	0.765781	0.764758	0.762551	0.760906	0.759093	0.754694	0.763647	0.758301	0.761665	0.759379	0.760402	0.761416	0.76319	0.756821	0.760229	0.760535	0.758753	0.767468	0.763429	0.763984	0.764139	0.762815	0.760854	0.762842	0.768975	0.784137	0.7904	0.771586	0.76859
0.760672	0.762383	0.763448	0.764665	0.762825	0.76866	0.764062	0.766402	0.764052	0.767034	0.793096	0.762226	0.768372	0.762245	0.767149	0.800378	0.799348	0.779622	0.789407	0.787389	0.784758	0.782188	0.787703	0.784385	0.785044	0.802023	0.798726	0.790229	0.799638	0.786204	0.784013	0.784721	0.795524	0.777303	0.799318	0.786185	0.803488	0.779002	0.799593	0.788047	0.78097	0.77816	0.785572	0.783715	0.780491	0.788093	0.762422	0.76385	0.766958	0.765133
0.77288	0.767898	0.775442	0.777874	0.769137	0.771318	0.789463	0.777615	0.794056	0.780952	0.766623	0.774502	0.772214	0.765371	0.769653	0.763536	0.763325	0.76697	0.767015	0.768316	0.764142	0.766218	0.764728	0.765725	0.759747	0.76749	0.761712	0.766643	0.766055	0.766134	0.75853	0.767334	0.766586	0.762591	0.762695	0.766937	0.765493	0.764775	0.766315	0.763497	0.763672	0.761414	0.767087	0.766378	0.767522	0.766698	0.768872	0.773288	0.780138	0.799697
0.762264	0.76096	0.766457	0.765916	0.76403	0.772537	0.765346	0.771574	0.76819	0.771271	0.796052	0.762182	0.767892	0.762547	0.774928	0.800142	0.801652	0.777631	0.787395	0.785123	0.784587	0.779371	0.785926	0.784509	0.788072	0.786473	0.794372	0.786579	0.79138	0.784243	0.783448	0.784567	0.784084	0.777141	0.795228	0.79077	0.796553	0.775415	0.803944	0.784513	0.787103	0.773866	0.784693	0.782999	0.786011	0.782237	0.76173	0.764943	0.768791	0.764409
0.763867	0.756989	0.768365	0.764529	0.759487	0.764455	0.761216	0.763236	0.758908	0.765118	0.773639	0.764253	0.767143	0.76183	0.765876	0.774081	0.776316	0.782987	0.780547	0.780868	0.780521	0.78255	0.781899	0.775815	0.783869	0.776302	0.769069	0.773685	0.777295	0.771839	0.774132	0.782213	0.775494	0.779452	0.774893	0.782972	0.779303	0.776425	0.796038	0.778106	0.79005	0.778954	0.78237	0.778202	0.788655	0.784376	0.760212	0.763582	0.763798	0.762156
0.782638	0.765794	0.784745	0.774726	0.770456	0.78539	0.796539	0.798451	0.796058	0.77695	0.765063	0.779712	0.775444	0.774466	0.781654	0.768472	0.760794	0.767412	0.765808	0.76467	0.763746	0.767538	0.763855	0.769249	0.763006	0.76439	0.757888	0.763963	0.764183	0.764374	0.760718	0.765299	0.765746	0.765947	0.761357	0.765877	0.764068	0.762329	0.771899	0.764176	0.768147	0.766832	0.767642	0.764776	0.768124	0.770049	0.781533	0.787193	0.78387	0.791478
[truncated: 60 more columns]

## Sheet: table S7
CHR	BP	P
2	43445923	33.7551
2	43463612	33.7551
2	43463624	33.7551
2	43425742	24.2856
2	43423192	23.1797
2	43459647	23.1797
2	40726183	22.7925
2	40778152	22.7925
2	43409857	22.7925
2	43432966	22.1839
2	40835460	22.1545
2	40477715	22.1034
2	40477754	22.1034
2	40728796	22.1034
2	43413269	22.0849
2	43413272	22.0849
2	43420969	22.0849
2	43421700	22.0849
2	43422972	22.0849
2	43423067	22.0849
2	43423087	22.0849
2	43425970	22.0849
2	43427488	22.0849
2	43427510	22.0849
2	43427518	22.0849
2	43428936	22.0849
2	43428969	22.0849
2	43429077	22.0849
2	43435431	22.0849
2	43435783	22.0849
2	43435884	22.0849
2	43435950	22.0849
2	43437115	22.0849
2	43438437	22.0849
2	43442170	22.0849
2	43442499	22.0849
2	43444346	22.0849
2	43445813	22.0849
2	43448658	22.0849
2	43450284	22.0849
2	43450285	22.0849
2	43450316	22.0849
2	43450352	22.0849
2	43450773	22.0849
2	43453460	22.0849
2	43454112	22.0849
2	43454678	22.0849
2	43460040	22.0849
2	43462039	22.0849
2	43464855	22.0849
2	40859159	22.0815
2	40775759	22.0677
2	40801609	22.0615
2	40780183	22.0552
2	40780186	22.0552
2	40857265	22.0397
2	43425581	22.039
2	40795636	22.0305
2	40907647	22.0226
2	40888099	22.0216
2	40726122	22.01
2	38920503	22.0086
2	40446886	22.0086
2	40466131	22.0086
2	40466136	22.0086
2	40468567	22.0086
2	40469532	22.0086
2	40471587	22.0086
2	40473843	22.0086
2	40474637	22.0086
2	40474886	22.0086
2	40474983	22.0086
2	40475260	22.0086
2	40477772	22.0086
2	40478723	22.0086
2	40478745	22.0086
2	40480043	22.0086
2	40491949	22.0086
2	40496841	22.0086
2	40637987	22.0086
2	40722889	22.0086
2	40725074	22.0086
2	40733706	22.0086
2	40734078	22.0086
2	40734079	22.0086
2	40734082	22.0086
2	40734475	22.0086
2	40738086	22.0086
2	40739440	22.0086
2	40739481	22.0086
2	40761272	22.0086
2	40768396	22.0086
2	40768447	22.0086
2	40772479	22.0086
2	40774950	22.0086
2	40778193	22.0086
2	40780167	22.0086
2	40780202	22.0086
2	40780208	22.0086
2	40780331	22.0086
2	40780785	22.0086
2	40782719	22.0086
2	40783187	22.0086
2	40785364	22.0086
2	40786102	22.0086
2	40790333	22.0086
2	40790758	22.0086
2	40794962	22.0086
2	40797367	22.0086
2	40808594	22.0086
2	40833512	22.0086
2	40833650	22.0086
2	40834323	22.0086
2	40836280	22.0086
2	40839735	22.0086
2	40840728	22.0086
2	40840807	22.0086
2	40841703	22.0086
2	40841748	22.0086
2	40844953	22.0086
2	40852496	22.0086
2	40864238	22.0086
2	40886142	22.0086
2	40887189	22.0086
2	40887245	22.0086
2	40888348	22.0086
2	40890838	22.0086
2	40907243	22.0086
2	40907268	22.0086
2	40910889	22.0086
2	40918287	22.0086
2	40918390	22.0086
2	40923585	22.0086
2	40925406	22.0086
2	43461663	22.0086
2	67872841	22.0086
2	71272993	22.0086
2	72245030	22.0086
2	40905510	21.9902
2	40478566	21.9884
2	40478590	21.9884
2	40862627	21.9884
2	40793859	21.9852
2	43466730	21.9829
2	40915957	21.9764
2	40915998	21.9764
2	40820113	21.9704
2	40497689	21.966
2	40733950	21.9627
2	40734059	21.9627
2	40723713	21.9481
2	43451013	21.9434
2	40779988	21.9397
2	40779971	21.9346
2	40734008	21.8549
2	43420333	21.8351
2	43450811	21.8351
2	40778818	21.796
2	40831340	21.7794
2	40498726	21.5556
2	43395643	20.3315
2	40476879	20.1892
2	40830055	20.1892
2	43362839	20.1354
2	43364450	20.1354
2	43364465	20.1354
2	43364470	20.1354
2	43364493	20.1354
2	43395529	20.1354
2	43395550	20.1354
2	40908343	19.4884
2	43429090	19.3646
2	43429115	19.3646
2	43425790	19.2427
2	43423131	19.1634
2	43423133	19.1634
2	43423139	19.1634
2	43423143	19.1634
2	43452485	19.1634
2	43425829	19.0501
2	43423200	19.0252
2	43423214	19.0252
2	43423220	19.0252
2	43425825	18.8141
2	43450908	18.7216
2	43628971	18.4884
2	43373895	18.0964
2	43586152	17.8808
2	43586165	17.8808
2	43362495	17.4172
2	40823135	17.3132
2	40835684	17.2545
2	40723608	17.2497
2	40469923	17.2436
2	40473353	17.2436
2	40735011	17.2436
2	40789204	17.2436
2	40791029	17.2436
2	40791031	17.2436
2	40791063	17.2436
2	40825236	17.2428
2	40839663	17.2383
2	40738712	17.2141
2	40731385	17.2034
2	43373890	16.8246
2	43373897	16.8246
2	43373904	16.8246
2	43363290	16.7975
2	43382949	16.7975
2	43382995	16.7975
2	43391720	16.7975
2	43396096	16.7975
2	43404842	16.7975
2	43362376	16.6391
2	43362944	16.6391
2	43363506	16.6391
2	43366643	16.6391
2	43366705	16.6391
2	43366739	16.6391
2	43366774	16.6391
2	43380917	16.6391
2	43382409	16.6391
2	43383518	16.6391
2	43383586	16.6391
2	43383793	16.6391
2	43384046	16.6391
2	43386969	16.6391
2	43387017	16.6391
2	43390871	16.6391
2	43392375	16.6391
2	43392412	16.6391
2	43392432	16.6391
2	43393222	16.6391
2	43393245	16.6391
2	43393259	16.6391
2	43395676	16.6391
2	43395853	16.6391
2	43400327	16.6391
2	43400882	16.6391
2	43400919	16.6391
2	43401510	16.6391
2	43402219	16.6391
2	43402229	16.6391
2	43404090	16.6391
2	43405795	16.6391
2	43405803	16.6391
2	43873614	16.5696
2	43397892	16.5585
2	43397894	16.5585
2	43397897	16.5585
2	43397909	16.5585
2	43400971	16.5585
2	43396828	16.4466
2	43360398	16.391
2	40654600	16.3346
2	43342964	16.3346
2	40472252	16.3096
2	40732831	16.3096
2	40732892	16.3096
2	40732895	16.3096
2	40782674	16.3096
2	40784811	16.3096
2	40790124	16.3096
2	40733825	16.2379
2	40733835	16.2379
2	43784879	16.2061
2	40835373	16.1954
2	43375139	16.0312
2	43406573	16.0287
2	43869076	15.997
2	40864292	15.8927
2	40864296	15.8927
2	40471525	15.8799
2	40488215	15.8799
2	40496703	15.8799
2	40496725	15.8799
2	40496726	15.8799
2	40496760	15.8799
2	40497360	15.8799
2	40733238	15.8799
2	40768467	15.8799
2	40786176	15.8799
2	40859010	15.8799
2	40840389	15.8636
2	40846865	15.8501
2	40797179	15.8417
2	43778009	15.8162
2	43786298	15.8162
2	43835162	15.8162
2	40835766	15.6543
2	43395128	15.6292
2	40723697	15.6013
2	40821732	15.5966
2	43414057	15.3466
2	43796204	15.2826
2	43832971	15.2826
2	40840503	15.1967
2	40863005	15.1905
2	40726631	15.1838
2	40771017	15.1838
2	40858101	15.1838
2	43317034	15.1838
2	43317056	15.1838
2	40840557	15.1824
2	40840563	15.1824
2	40888432	15.1539
2	40862968	15.1515
2	43777716	15.1497
2	40741718	15.1382
2	40779601	15.1149
2	40779614	15.1149
2	43415452	14.8509
2	43422927	14.8509
2	43444534	14.8509
2	43446059	14.8509
2	43450166	14.8509
2	43414081	14.8261
2	43628952	14.6118
2	40793031	14.5993
2	40794065	14.5949
2	43837156	14.5949
2	43780718	14.518
2	43806702	14.518
2	43335868	14.4952
2	43355592	14.4952
2	43361634	14.4952
2	43361645	14.4952
2	43361646	14.4952
2	43370790	14.4952
2	43465416	14.4715
2	40412382	14.4594
2	43562927	14.4228
2	43361678	14.3587
2	40780168	14.3312
2	43316694	14.3312
2	43336023	14.3312
2	43341483	14.3312
2	43342072	14.3312
2	43361561	14.3312
2	43361777	14.3312
2	43361806	14.3312
2	43361911	14.3312
2	43363583	14.3312
2	43363663	14.3312
2	43368596	14.3312
2	43368599	14.3312
2	43368600	14.3312
2	43368634	14.3312
2	43370519	14.3312
2	43312511	14.2407
2	40857188	14.1934
2	43318289	14.1549
2	43369173	14.1549
2	43318615	14.1035
2	43328703	13.926
2	43362562	13.926
2	43376602	13.926
2	43376652	13.926
2	43376684	13.926
2	43376685	13.926
2	43322392	13.8718
2	43340676	13.8301
2	40835401	13.8287
2	43320388	13.7933
2	43420775	13.7613
2	43423012	13.7613
2	40835650	13.6831
2	43373354	13.6707
2	43357969	13.6589
2	43287034	13.6502
2	43287200	13.6502
2	43287495	13.6502
2	43288070	13.6502
2	43289907	13.6502
2	43295674	13.6502
2	43297656	13.6502
2	43297714	13.6502
2	43298625	13.6502
2	43308006	13.6502
2	43309197	13.6502
2	43312235	13.6502
2	43312293	13.6502
2	43312363	13.6502
2	43312368	13.6502
2	43312429	13.6502
2	43312573	13.6502
2	43313153	13.6502
2	43313158	13.6502
2	43315160	13.6502
2	43318345	13.6502
2	43318512	13.6502
2	43318529	13.6502
2	43318683	13.6502
2	43318739	13.6502
2	43319146	13.6502
2	43320838	13.6502
2	43333875	13.6502
2	43335274	13.6502
2	43344216	13.6502
2	43344563	13.6502
2	43344990	13.6502
2	43347374	13.6502
2	43347565	13.6502
2	43347589	13.6502
2	43347593	13.6502
2	43347602	13.6502
2	43347603	13.6502
2	43347609	13.6502
2	43347617	13.6502
2	43347877	13.6502
2	43350515	13.6502
2	43351636	13.6502
2	43352174	13.6502
2	43352184	13.6502
2	43354356	13.6502
2	43356015	13.6502
2	43359300	13.6502
2	43359304	13.6502
2	43359426	13.6502
2	43359814	13.6502
2	43359842	13.6502
2	43359884	13.6502
2	43361987	13.6502
2	43361998	13.6502
2	43362216	13.6502
2	43362706	13.6502
2	43362946	13.6502
2	43362967	13.6502
2	43362980	13.6502
2	43363197	13.6502
2	43363375	13.6502
2	43363481	13.6502
2	43363740	13.6502
2	43363756	13.6502
2	43363758	13.6502
2	43363760	13.6502
2	43363761	13.6502
2	43363794	13.6502
2	43363813	13.6502
2	43363816	13.6502
2	43366030	13.6502
2	43366599	13.6502
2	43366707	13.6502
2	43366930	13.6502
2	43369304	13.6502
2	43369486	13.6502
2	43369688	13.6502
2	43371732	13.6502
2	43376255	13.6502
2	43376270	13.6502
2	43376293	13.6502
2	43376306	13.6502
2	43376342	13.6502
2	43376380	13.6502
2	43376436	13.6502
2	43377013	13.6502
2	43377878	13.6408
2	43367999	13.6224
2	43318010	13.6119
2	43350745	13.6071
2	43368004	13.5851
2	40912795	13.5573
2	43872082	13.549
2	43395153	13.4454
2	40862800	13.4057
2	40790975	13.3665
2	43884321	13.3285
2	43359634	13.2772
2	43357177	13.2383
2	40474735	13.2126
2	40479212	13.2126
2	40479215	13.2126
2	40479219	13.2126
2	40784578	13.2126
2	40843128	13.2105
2	43298451	13.2077
2	43351854	13.2077
2	43359540	13.2028
2	40819276	13.1793
2	43321619	13.1619
2	43454469	13.1456
2	43454482	13.1456
2	43462523	13.1456
2	40431167	13.0733
2	40431187	13.0733
2	40431207	13.0733
2	43386410	12.9474
2	43630084	12.9224
2	43630090	12.9224
2	43902032	12.8535
2	43781134	12.8426
2	43812129	12.8426
2	43460220	12.7738
2	43360006	12.7433
2	43360034	12.7433
2	43413996	12.7378
2	43414009	12.7378
2	43374727	12.7107
2	43746133	12.7073
2	43384348	12.7055
2	40411456	12.6222
2	43628640	12.5389
2	43800605	12.5389
2	43849413	12.5389
2	40738081	12.4911
2	40912414	12.4911
2	40798138	12.4627
2	43315252	12.4253
2	43315256	12.4253
2	43315263	12.4253
2	43315267	12.4253
2	43375205	12.3815
2	43375214	12.3815
2	43375228	12.3815
2	43376729	12.3815
2	43376742	12.3815
2	43802309	12.3626
2	43870531	12.3626
2	40431696	12.3547
2	43315272	12.348
2	43375086	12.348
2	40734595	12.334
2	43285968	12.3078
2	43290761	12.3053
2	43359810	12.3053
2	43359829	12.3053
2	43359830	12.3053
2	43374707	12.3053
2	43374713	12.3053
2	43784841	12.2825
2	43628938	12.2676
2	43852424	12.2676
2	43888741	12.2676
2	40478668	12.2572
2	43361049	12.2486
2	43583541	12.2409
2	43584397	12.2409
2	43715047	12.2409
2	43730953	12.2409
2	43742512	12.2409
2	43746058	12.2409
2	43774780	12.2409
2	43777575	12.2409
2	43777871	12.2409
2	43780567	12.2409
2	43781029	12.2409
2	43781032	12.2409
2	43781070	12.2409
2	43781189	12.2409
2	43781193	12.2409
2	43784238	12.2409
2	43794905	12.2409
2	43794920	12.2409
2	43795971	12.2409
2	43795980	12.2409
2	43799604	12.2409
2	43802566	12.2409
2	43802747	12.2409
2	43811969	12.2409
2	43812006	12.2409
2	43812084	12.2409
2	43812618	12.2409
2	43812843	12.2409
2	43823563	12.2409
2	43824151	12.2409
2	43826602	12.2409
2	43829567	12.2409
2	43830317	12.2409
2	43831102	12.2409
2	43831248	12.2409
2	43831259	12.2409
2	43831344	12.2409
2	43831501	12.2409
2	43831505	12.2409
2	43831620	12.2409
2	43831651	12.2409
2	43831679	12.2409
2	43832084	12.2409
2	43837014	12.2409
2	43845608	12.2409
2	43845612	12.2409
2	43845631	12.2409
2	43845636	12.2409
2	43849156	12.2409
2	43849157	12.2409
2	43849223	12.2409
2	43849557	12.2409
2	43852489	12.2409
2	43852500	12.2409
2	43852509	12.2409
2	43854215	12.2409
2	43856422	12.2409
2	43859612	12.2409
2	43863468	12.2409
2	43868063	12.2409
2	43868199	12.2409
2	43869766	12.2409
2	43870819	12.2409
2	43874796	12.2409
2	43879204	12.2409
2	43893919	12.2409
2	43897555	12.2409
2	43897557	12.2409
2	43900985	12.2409
2	40404928	12.2244
2	43860436	12.22
2	40899830	12.2174
2	43731111	12.2082
2	43427664	12.2055
2	43427722	12.2055
2	40837396	12.1782
2	43849952	12.1757
2	40480882	12.1734
2	40922227	12.1734
2	40840526	12.1719
2	40430691	12.1622
2	40430696	12.1622
2	43406506	12.1619
2	43475967	12.1396
2	40819882	12.1348
2	43850207	12.1325
2	43804751	12.1093
2	40441103	12.0828
2	40853902	12.0464
2	43406497	12.0354
2	43406514	12.0354
2	40832428	11.9359
2	43355547	11.9296
2	43862642	11.915
2	43469643	11.9091
2	43413927	11.8737
2	43367024	11.8664
2	43394159	11.8664
2	43862503	11.8616
2	40391165	11.8579
2	40737551	11.8193
2	43802680	11.7357
2	43802681	11.7357
2	43360020	11.7213
2	43450472	11.6935
2	43450474	11.6935
2	43450482	11.6935
2	43367215	11.6869
2	40853492	11.6804
2	43370998	11.6779
2	40811094	11.665
2	43400977	11.663
2	43362257	11.6346
2	40426042	11.6172
2	43802685	11.6155
2	43495952	11.5807
2	43374596	11.5561
2	43376310	11.5561
2	43386118	11.5561
2	40845079	11.5513
2	40796126	11.546
2	40479784	11.5099
2	40902356	11.5099
2	43786291	11.4912
2	43315018	11.4777
2	43395574	11.4735
2	43630204	11.4465
2	43289051	11.4292
2	43292943	11.4292
2	43307460	11.4292
2	43308442	11.4292
2	43309165	11.4292
2	43313112	11.4292
2	43318595	11.4292
2	43319168	11.4292
2	43354731	11.4292
2	43354764	11.4292
2	43361966	11.4292
2	43363438	11.4292
2	43364860	11.4292
2	43364870	11.4292
2	43369635	11.4292
2	43386447	11.4292
2	43386789	11.4292
2	43386900	11.4292
2	43402068	11.4292
2	43402071	11.4292
2	43402089	11.4292
2	43402095	11.4292
2	43402096	11.4292
2	43402150	11.4292
2	43409244	11.3881
2	43422975	11.3881
2	43382889	11.3825
2	43382918	11.3825
2	43382929	11.3825
2	40390944	11.352
2	40430711	11.3505
2	43421925	11.3425
2	43426453	11.3425
2	43460733	11.3425
2	43464713	11.3425
2	43364214	11.3398
2	43364215	11.3398
2	40819328	11.3282
2	40401055	11.3239
2	40401056	11.3239
2	40401167	11.3239
2	40406155	11.3239
2	40415476	11.3239
2	40426143	11.3239
2	40426830	11.3239
2	40428909	11.3239
2	40428910	11.3239
2	40429410	11.3239
2	40431297	11.3239
2	40431325	11.3239
2	40439466	11.3239
2	43849141	11.3064
2	43800488	11.2811
2	43800510	11.2811
2	43374766	11.2657
2	43374768	11.2657
2	43402844	11.2563
2	43580383	11.226
2	43450554	11.2258
2	40895283	11.1783
2	43395591	11.066
2	43395600	11.066
2	43450530	11.0295
2	43499613	11.0183
2	43499625	11.0183
2	43499640	11.0183
2	43311501	10.9367
2	40843445	10.8836
2	43392576	10.8716
2	43370843	10.8419
2	43382438	10.8419
2	43386185	10.8419
2	43386255	10.8419
2	43386327	10.8419
2	43386352	10.8419
2	43469516	10.8345
2	43511266	10.8345
2	40855274	10.831
2	43583717	10.8204
2	43508443	10.7623
2	43377914	10.7618
2	43357275	10.7538
2	43369780	10.7538
2	43384106	10.7538
2	43403318	10.7538
2	43405977	10.7538
2	43405982	10.7538
2	40410653	10.7478
2	43300408	10.7245
2	43300770	10.7245
2	43378281	10.7227
2	40834552	10.7197
2	40906887	10.7197
2	43364413	10.7142
2	43364414	10.7142
2	43366525	10.7142
2	43384122	10.6701
2	43384123	10.6701
2	43384136	10.6701
2	43359670	10.6581
2	43377944	10.6577
2	43474966	10.5836
2	40376731	10.581
2	43367113	10.5691
2	43369828	10.5691
2	43371984	10.5691
2	43376328	10.5691
2	43385242	10.5691
2	43385243	10.5691
2	43385248	10.5691
2	43400934	10.5691
2	43400954	10.5691
2	43400966	10.5691
2	43401134	10.5691
2	43643586	10.557
2	43648845	10.5565
2	40737416	10.5439
2	43499986	10.5366
2	43363858	10.5274
2	43365610	10.5239
2	43365619	10.5239
2	43850557	10.5135
2	43880353	10.5135
2	43867298	10.4918
2	43524306	10.4906
2	43641890	10.4864
2	43664584	10.4864
2	43664590	10.4864
2	43677251	10.4864
2	43678327	10.4864
2	43739895	10.4864
2	43830488	10.4864
2	43830489	10.4864
2	43648848	10.4579
2	40857470	10.4547
2	43630273	10.4491
2	40388390	10.4096
2	43395268	10.3693
2	40388330	10.3614
2	43636754	10.355
2	40479129	10.3356
2	40498880	10.3356
2	40906925	10.3356
2	43370475	10.3318
2	43481045	10.295
2	43486892	10.2828
2	43582460	10.2828
2	43524279	10.2788
2	43646577	10.2742
2	43796657	10.2555
2	40373301	10.2418
2	40809264	10.2256
2	43639005	10.2215
2	43470870	10.2029
2	43575852	10.2029
2	43844041	10.182
2	43868870	10.1605
2	43868931	10.1605
2	40918203	10.1383
2	30741762	10.1331
2	43392893	10.1225
2	43392896	10.1225
2	43330057	10.1219
2	40378078	10.1196
2	40378090	10.1196
2	43508748	10.1131
2	43359606	10.1115
2	43386387	10.0418
2	43360198	10.0198
2	43360611	10.0198
2	43380975	10.0198
2	43381002	10.0198
2	43392253	10.0198
2	43424341	10.0162
2	43365391	10.0146
2	43365392	10.0146
2	40821752	9.97395
2	40815480	9.95687
2	43470030	9.93409
2	43476496	9.93409
2	43525399	9.93409
2	43581485	9.93409
2	43367886	9.93216
2	43368534	9.93216
2	43368573	9.93216
2	43368582	9.93216
2	43368605	9.93216
2	43370167	9.93216
2	43383047	9.93216
2	43581532	9.90272
2	43562934	9.90176
2	43783872	9.88691
2	43364135	9.87408
2	43364175	9.87408
2	43390216	9.87408
2	43843227	9.87103
2	43843236	9.87103
2	43641047	9.86443
2	43641060	9.86443
2	43367967	9.85338
2	43367981	9.85338
2	43368025	9.85338
2	43368026	9.85338
2	43562845	9.82468
2	43562871	9.82468
2	43806707	9.82468
2	43829851	9.82468
2	40835478	9.82308
2	40835486	9.82308
2	43648816	9.79566
2	43299562	9.79536
2	40900090	9.77747
2	40386387	9.77259
2	43639891	9.76309
2	40835501	9.75804
2	40779308	9.75672
2	43374035	9.75293
2	40377371	9.7353
2	43562891	9.71951
2	43586210	9.65095
2	43356949	9.65041
2	43356958	9.65041
2	43368051	9.62026
2	43783319	9.59984
2	43795824	9.59984
2	43800669	9.59984
2	43806341	9.59984
2	43850570	9.59984
2	43894951	9.59984
2	43894978	9.59984
2	43894979	9.59984
2	43295767	9.59614
2	40375314	9.50849
2	43784816	9.42222
2	40737651	9.4074
2	43384364	9.40324
2	43384368	9.40324
2	43384388	9.40324
2	43354610	9.39536
2	43354624	9.39536
2	40479392	9.38378
2	40479405	9.38378
2	40481124	9.38378
2	40486934	9.38378
2	40497877	9.38378
2	40497936	9.38378
2	40498155	9.38378
2	40843011	9.38378
2	40852303	9.38378
2	40864448	9.38378
2	43065110	9.38378
2	43366433	9.37028
2	43375011	9.37028
2	43377288	9.35704
2	40399817	9.345
2	43415391	9.27754
2	43835519	9.27672
2	43424377	9.24784
2	40723130	9.24554
2	40773006	9.24223
2	40381989	9.23647
2	40382819	9.23328
2	40382821	9.23328
2	40382828	9.23328
2	40382835	9.23328
2	40388434	9.23328
2	40389366	9.23328
2	40392772	9.23328
2	40393103	9.23328
2	43781472	9.22545
2	43303506	9.19666
2	43314226	9.19666
2	40478787	9.18627
2	40843297	9.18627
2	43299620	9.17651
2	43299783	9.17651
2	43299786	9.17651
2	43302277	9.17651
2	43302283	9.17651
2	43302300	9.17651
2	43305080	9.17651
2	43319700	9.17651
2	43369555	9.17651
2	43369562	9.17651
2	43369571	9.17651
2	43369582	9.17651
2	43378139	9.17651
2	43469168	9.15368
2	43469325	9.15368
2	43469336	9.15368
2	43469362	9.15368
2	43474878	9.15368

## Sheet: table S8
CHR	BP	P	R2
2	43000043	0.467579	0.00133511
2	43000062	0.104665	0.0351812
2	43000091	0.140117	2.57699e-05
2	43000097	0.130308	6.54187e-05
2	43000106	0.246977	0.00424328
2	43000113	0.970738	0.00887813
2	43000126	0.516818	0.00128079
2	43000173	0.92938	0.0125087
2	43000274	0.601357	0.000194955
2	43000291	0.0511053	0.023947
2	43000299	0.00898798	0.0394324
2	43000325	0.346735	0.0047619
2	43000399	0.0929033	0.00870456
2	43000449	0.2876	0.0030722
2	43000553	0.983357	0.00179695
2	43000590	0.193996	0.0047619
2	43000668	0.0118301	0.0234967
2	43000678	0.910977	0.00159795
2	43000686	0.218891	0.0220338
2	43000774	0.194292	0.00539639
2	43001003	0.109313	0.0186704
2	43001009	0.498579	0.0065347
2	43001034	0.054257	0.0229744
2	43001080	0.180465	0.00804652
2	43001092	0.183589	0.00843343
2	43001586	0.583502	0.00147552
2	43001619	0.499018	0.00107817
2	43001649	0.983357	0.00179695
2	43001654	0.0307052	0.0234967
2	43001659	0.0307052	0.0234967
2	43001724	0.0114189	0.0206341
2	43001725	0.0269508	0.0180448
2	43001768	0.447386	0.00630314
2	43001858	0.729972	0.000774882
2	43001938	0.122236	0.011236
2	43001994	0.0532124	0.0075188
2	43001997	0.226274	0.00638193
2	43002027	0.2431	0.00539639
2	43002042	0.248757	0.018607
2	43002096	0.111648	0.0119048
2	43002113	0.734039	0.011614
2	43002148	0.300966	0.00491199
2	43002307	0.187006	0.00529101
2	43002423	0.616333	0.000897958
2	43002426	0.55863	0.00298875
2	43002427	0.55863	0.00298875
2	43002465	0.961417	0.0026994
2	43002497	0.485695	0.000431928
2	43002500	0.485695	0.000431928
2	43002502	0.485695	0.000431928
2	43002510	0.910966	0.000124311
2	43002514	0.965388	0.000236742
2	43002527	0.947691	0.000422476
2	43002528	0.947691	0.000422476
2	43002529	0.947691	0.000422476
2	43002533	0.947691	0.000422476
2	43002575	0.923178	0.0164928
2	43002576	0.923178	0.0164928
2	43002595	0.125756	0.00372024
2	43002597	0.775675	0.0156153
2	43002625	0.711737	0.00169267
2	43002650	0.389456	0.00432692
2	43002686	0.180597	0.000251934
2	43002689	0.180597	0.000251934
2	43002694	0.180597	0.000251934
2	43002695	0.138706	0.00337145
2	43002704	0.211885	0.000376359
2	43002706	0.211885	0.000376359
2	43002719	0.591255	0.00698806
2	43002722	0.662677	0.0187627
2	43002726	0.59555	0.00698806
2	43002727	0.59555	0.00698806
2	43002732	0.675213	0.00781322
2	43002753	0.49671	0.00385526
2	43002762	0.556289	0.00413628
2	43002851	0.467579	0.00133511
2	43003133	0.357374	0.0174658
2	43003148	0.866634	0.00832178
2	43003172	0.22219	0.0047619
2	43003283	0.18579	0.0142917
2	43003385	0.366401	0.00405322
2	43003573	0.333794	0.00424328
2	43003683	0.187906	0.0058309
2	43003802	0.482631	0.00373483
2	43003878	0.0724213	0.0244432
2	43004030	0.187006	0.00529101
2	43004037	0.346735	0.0047619
2	43004069	0.300844	0.0162007
2	43004082	0.0376933	0.0183865
2	43004425	0.455447	0.0151078
2	43004439	0.0527617	0.00971269
2	43004467	0.467579	0.00133511
2	43004528	0.0732576	0.041398
2	43004624	0.549577	0.00136067
2	43004770	0.138518	0.0186589
2	43004864	0.061701	0.0156008
2	43005017	0.607359	0.0117548
2	43005107	0.187985	0.0197229
2	43005275	0.630956	1.13352e-05
2	43005385	0.983357	0.00179695
2	43005396	0.346888	1.86227e-05
2	43005409	0.243212	0.00708502
2	43005430	0.983357	0.00179695
2	43005440	0.983357	0.00179695
2	43005478	0.983357	0.00179695
2	43005517	0.320307	3.86832e-05
2	43005816	0.854042	0.00491378
2	43005825	0.769179	0.00649525
2	43005851	0.753584	0.00557038
2	43005854	0.158201	0.0047619
2	43005873	0.849318	0.00626144
2	43005892	0.849318	0.00626144
2	43005982	0.655479	0.00135346
2	43005990	0.681713	0.011517
2	43006002	0.243902	3.77732e-06
2	43006011	0.249339	2.57699e-05
2	43006033	0.282197	1.67079e-06
2	43006114	0.591866	0.00323625
2	43006129	0.591866	0.00323625
2	43006138	0.591866	0.00323625
2	43006280	0.373833	0.00440176
2	43006535	0.0418209	0.0181906
2	43006544	0.807159	0.00297329
2	43006548	0.842804	0.00336559
2	43006573	0.85056	0.00282187
2	43006651	0.767862	0.00359138
2	43006673	0.109245	0.0363623
2	43006727	0.336284	0.00274725
2	43006769	0.123228	0.0135467
2	43008737	0.971498	0.0128338
2	43008826	0.0325032	0.0161766
2	43008881	0.0594794	0.0186343
2	43008942	0.717362	0.00159795
2	43008964	0.211836	0.0148533
2	43008998	0.0268385	0.0261121
2	43009001	0.431959	0.00424328
2	43009026	0.107747	0.00861968
2	43009027	0.107747	0.00861968
2	43009057	0.103294	0.0063477
2	43009085	0.0458899	0.0156008
2	43009088	0.0444046	0.0198461
2	43009113	0.0405783	0.0219255
2	43009160	0.0987273	0.0116801
2	43009174	0.912624	0.00133511
2	43009199	0.12171	0.0073776
2	43009411	0.873937	0.00133511
2	43009447	0.0643082	0.0217503
2	43009449	0.0643082	0.0217503
2	43009505	0.187297	0.00697059
2	43009533	0.0264113	0.0212737
2	43009563	0.0594297	0.0217503
2	43009569	0.210172	0.0117288
2	43009603	0.36462	0.00424328
2	43009613	0.0245671	0.0321945
2	43009620	0.361768	0.0100879
2	43009697	0.203828	0.0141448
2	43009862	0.467579	0.00133511
2	43009867	0.302489	0.00520901
2	43009878	0.321154	0.00613534
2	43009898	0.983357	0.00179695
2	43009934	0.0326262	0.0141058
2	43009940	0.467579	0.00133511
2	43009941	0.111149	0.00529101
2	43010072	0.671117	0.00529101
2	43010106	0.494199	0.00360268
2	43010199	0.382526	0.00118308
2	43010242	0.5126	0.00323625
2	43010268	0.467579	0.00133511
2	43010280	0.467579	0.00133511
2	43010331	0.382158	0.00424328
2	43010333	0.583065	0.00118308
2	43010343	0.583065	0.00118308
2	43010358	0.0281585	0.0264584
2	43010426	0.00699928	0.0406342
2	43010507	0.382158	0.00424328
2	43010513	0.910977	0.00159795
2	43010528	0.0158617	0.0208424
2	43010560	0.497337	0.000792184
2	43010562	0.497337	0.000792184
2	43010590	0.910977	0.00159795
2	43010613	0.0564267	0.0140706
2	43010668	0.467579	0.00133511
2	43010687	0.409728	0.00424328
2	43010999	0.0225309	0.0189921
2	43011090	0.0737341	0.0135467
2	43011157	0.262742	0.00462072
2	43011366	0.983357	0.00179695
2	43011378	0.0194725	0.0251953
2	43011387	0.983357	0.00179695
2	43011461	0.453266	0.00373483
2	43011477	0.453266	0.00373483
2	43011498	0.453266	0.00373483
2	43011514	0.579178	0.00323625
2	43011522	0.579178	0.00323625
2	43011530	0.570792	0.0032994
2	43011536	0.570792	0.0032994
2	43011582	0.432289	0.00424328
2	43011607	0.294657	0.00445558
2	43011616	0.403963	0.00190931
2	43011661	0.346735	0.0047619
2	43011668	0.143326	0.0094135
2	43011674	0.827594	0.00179695
2	43011741	0.983357	0.00179695
2	43011766	0.983357	0.00179695
2	43011825	0.19225	0.00529101
2	43011910	0.029666	0.0156361
2	43011983	0.555702	0.0018315
2	43011984	0.555702	0.0018315
2	43012010	0.025216	0.0151051
2	43012030	0.203192	0.0047619
2	43012031	0.346735	0.0047619
2	43012033	0.458092	0.000792184
2	43012236	0.0281944	0.0140468
2	43012366	0.329271	0.00513875
2	43012369	0.0738021	0.0151051
2	43012387	0.873937	0.00133511
2	43012403	0.187041	0.00543391
2	43012547	0.246786	0.00529101
2	43012806	0.382158	0.00424328
2	43012878	0.0712518	0.0145648
2	43012887	0.0805076	0.0148389
2	43013013	0.224226	0.00692746
2	43013170	0.810856	0.00133511
2	43013222	0.810856	0.00133511
2	43013251	0.223052	0.0121574
2	43013428	0.0903291	0.0103821
2	43013522	0.346735	0.0047619
2	43013541	0.983357	0.00179695
2	43013577	0.432289	0.00424328
2	43013626	0.104745	0.0108389
2	43013636	0.983357	0.00179695
2	43013700	0.819114	0.00323625
2	43013765	0.655401	0.00485625
2	43013813	0.108931	0.0124193
2	43013879	0.467579	0.00133511
2	43013898	0.435763	0.00403107
2	43013921	0.337409	0.00512643
2	43013956	0.399562	0.00490412
2	43014005	0.325478	0.00997653
2	43014013	0.318622	0.00962889
2	43014026	0.299298	0.00830165
2	43014065	0.27618	0.00662376
2	43014092	0.0791027	0.0084087
2	43014102	0.276162	0.00729556
2	43014126	0.651144	0.00120569
2	43014222	0.653919	0.00120569
2	43014234	0.585873	0.00477903
2	43014252	0.437593	0.00336441
2	43014263	0.48547	0.0068985
2	43014270	0.598893	0.00662906
2	43014280	0.550357	0.00599243
2	43014318	0.598212	0.00215208
2	43014323	0.65447	0.000556212
2	43014324	0.65447	0.000556212
2	43014334	0.642271	0.00144189
2	43014347	0.736556	1.29362e-05
2	43014441	0.406307	0.000330239
2	43014449	0.406452	0.00100252
2	43014570	0.73765	3.1624e-05
2	43014627	0.878094	0.000838739
2	43014635	0.108357	0.00762149
2	43014647	0.507114	0.000393129
2	43014655	0.507114	0.000393129
2	43014663	0.776791	0.00250594
2	43014682	0.311798	0.0027034
2	43014794	0.581988	0.00129049
2	43014795	0.581988	0.00129049
2	43014799	0.581988	0.00129049
2	43014808	0.581988	0.00129049
2	43014823	0.073683	0.0237791
2	43014831	0.0639942	0.0234346
2	43014866	0.5131	0.00179695
2	43014970	0.921562	0.00133511
2	43014984	0.0873516	0.0106499
2	43014985	0.0937267	0.0119797
2	43015038	0.101737	0.0203565
2	43015139	0.954001	0.00414175
2	43015154	0.962514	0.00492135
2	43015167	0.108871	0.00276014
2	43015224	0.538243	0.00323625
2	43015238	0.297209	0.00764126
2	43015245	0.467579	0.00133511
2	43015249	0.234159	0.00810537
2	43015267	0.253702	0.0075188
2	43015343	0.700092	0.00179695
2	43015423	0.258156	0.00767185
2	43015425	0.258156	0.00767185
2	43015426	0.258156	0.00767185
2	43015485	0.235387	0.0148415
2	43015512	0.0907101	0.0131608
2	43015513	0.243225	0.00433684
2	43015518	0.104463	0.0131608
2	43015535	0.906191	0.00162862
2	43015538	0.102091	0.0161182
2	43015554	0.11569	0.00539639
2	43015577	0.0764521	0.00550495
2	43015578	0.0764521	0.00550495
2	43015641	0.629026	0.00109819
2	43015675	0.241941	0.00692547
2	43015683	0.238847	0.00765176
2	43015699	0.346735	0.0047619
2	43015707	0.523573	0.00133074
2	43015779	0.0508363	0.0160202
2	43015794	0.329246	0.00235905
2	43015844	0.158927	0.00424328
2	43015876	0.0325617	0.0187848
2	43015893	0.156634	0.0075188
2	43015901	0.917373	0.00226757
2	43015934	0.192081	0.0058309
2	43015952	0.591866	0.00323625
2	43015964	0.591866	0.00323625
2	43015991	0.295067	0.00651324
2	43015992	0.372704	0.00294172
2	43016098	0.282334	0.00899576
2	43016106	0.983357	0.00179695
2	43016142	0.433076	0.00566205
2	43016143	0.442674	0.00374313
2	43016157	0.45858	0.00545178
2	43016158	0.46736	0.00361406
2	43016207	0.467749	0.00136067
2	43016216	0.519186	0.00600326
2	43016240	0.467579	0.00133511
2	43016247	0.949546	0.00336441
2	43016250	0.57717	0.00133191
2	43016295	0.33628	0.00447334
2	43016297	0.928538	0.00380807
2	43016306	0.63645	0.00539639
2	43016319	0.63645	0.00539639
2	43016326	0.467579	0.00133511
2	43016329	0.819243	0.00424328
2	43016381	0.191445	0.0101212
2	43016388	0.191445	0.0101212
2	43016401	0.16945	0.0162306
2	43016402	0.223394	0.00978689
2	43016430	0.317063	0.00388683
2	43016457	0.0751316	0.00641907
2	43016466	0.539219	0.00133511
2	43016474	0.230433	0.00229729
2	43016532	0.188697	0.0121574
2	43016540	0.188697	0.0121574
2	43016551	0.652374	0.00323625
2	43016556	0.168755	0.00584877
2	43016620	0.04291	0.0170738
2	43016657	0.0281749	0.0180448
2	43016678	0.983357	0.00179695
2	43016774	0.983357	0.00179695
2	43016796	0.983357	0.00179695
2	43016815	0.0283254	0.0140056
2	43016854	0.0191979	0.0156976
2	43016877	0.0247671	0.0118365
2	43016916	0.0953148	0.00416955
2	43016917	0.253702	0.0075188
2	43016975	0.133803	0.00944747
2	43016998	0.187906	0.0058309
2	43017270	0.402111	0.0112936
2	43017280	0.590528	0.00254898
2	43017290	0.604932	0.00331864
2	43017296	0.280156	0.0124291
2	43017301	0.239738	0.0124291
2	43017311	0.0133871	0.0315934
2	43017338	0.0290377	0.0138386
2	43017370	0.465546	0.00136067
2	43017371	0.185657	0.00554229
2	43017380	0.527517	0.000131044
2	43017382	0.527517	0.000131044
2	43017420	0.346735	0.0047619
2	43017454	0.596834	0.00118308
2	43017527	0.0851198	0.0107441
2	43017529	0.0851198	0.0107441
2	43017536	0.0722077	0.0117228
2	43017538	0.0722077	0.0117228
2	43017540	0.0794795	0.0107441
2	43017548	0.0722077	0.0117228
2	43017550	0.0722077	0.0117228
2	43017953	0.422326	0.00694444
2	43018014	0.00906426	0.043557
2	43018027	0.00757737	0.0462596
2	43018042	0.358049	0.00882015
2	43018043	0.168201	0.00729359
2	43018044	0.441762	0.00333084
2	43018187	0.492604	0
2	43018209	0.873937	0.00133511
2	43018264	0.952668	0.0018315
2	43018276	0.111149	0.00529101
2	43018281	0.170965	0.00694444
2	43018367	0.467579	0.00133511
2	43018370	0.018601	0.040162
2	43018381	0.0253013	0.0304153
2	43018430	0.467579	0.00133511
2	43018479	0.0666947	0.00814775
2	43018566	0.287922	0.00174304
2	43018599	0.383499	0.00694444
2	43018607	0.0785628	0.0192346
2	43018611	0.218852	0.0092156
2	43018657	0.467579	0.00133511
2	43018660	0.231088	0.00895488
2	43018677	0.467579	0.00133511
2	43018704	0.110259	0.0107842
2	43018708	0.789688	0.00373483
2	43018732	0.542818	0.000197589
2	43018744	0.539219	0.00133511
2	43018775	0.455532	0.00529101
2	43018793	0.309892	0.000937047
2	43018794	0.164702	0.00440176
2	43018795	0.467579	0.00133511
2	43018805	0.108141	0.0047619
2	43018817	0.467579	0.00133511
2	43018864	0.104104	0.0047619
2	43018889	0.39794	0.00440176
2	43018890	0.154579	0.00694444
2	43018895	0.154579	0.00694444
2	43018907	0.465941	7.65169e-05
2	43018987	0.912624	0.00133511
2	43019035	0.164031	0.00308054
2	43019067	0.123897	0.0130553
2	43019141	0.16306	0.00931677
2	43019188	0.162991	0.00852658
2	43019201	0.111149	0.00529101
2	43019350	0.363469	0.00256513
2	43019423	0.983357	0.00179695
2	43019465	0.591122	0.00118308
2	43019486	0.115536	0.0047619
2	43019604	0.0287728	0.0167965
2	43019611	0.0287728	0.0167965
2	43019620	0.0273744	0.0156361
2	43019729	0.327106	0.00550495
2	43019772	0.873937	0.00133511
2	43019792	0.102462	0.0157575
2	43019887	0.0521738	0.0145833
2	43019919	0.0700224	0.015258
2	43020000	0.217812	0.00347165
2	43020056	0.0426041	0.0140468
2	43020149	0.543251	0.00178542
2	43020156	0.0618145	0.0156361
2	43020174	0.0522095	0.0150737
2	43020186	0.106187	0.00455322
2	43020398	0.113682	0.00814212
2	43020402	0.113682	0.00814212
2	43020456	0.00557632	0.0403248
2	43020460	0.00557632	0.0403248
2	43020659	0.662782	3.46572e-05
2	43020905	0.0235034	0.00529101
2	43020952	0.109338	0.00373483
2	43020987	0.0752003	0.0333002
2	43021006	0.1875	0.0321712
2	43021048	0.226494	0.00559687
2	43021049	0.226494	0.00559687
2	43021051	0.415151	0.0032994
2	43021093	0.0889534	0.0258713
2	43021094	0.827816	0.00123365
2	43021113	0.827816	0.00123365
2	43021114	0.103559	0.0251283
2	43021910	0.553553	0.0047619
2	43021953	0.553553	0.0047619
2	43021966	0.102895	0.0047619
2	43022006	0.242015	0.00945433
2	43022017	0.242015	0.00945433
2	43022050	0.320354	0.00782027
2	43022122	0.282826	0.00715084
2	43022145	0.0287644	0.00614097
2	43022205	0.467579	0.00133511
2	43022211	0.076563	0.00548607
2	43022222	0.413537	0.00139486
2	43022329	0.173334	0.0117222
2	43022340	0.35948	0.00509001
2	43022342	0.173334	0.0117222
2	43022356	0.467579	0.00133511
2	43022415	0.455532	0.00529101
2	43022416	0.455532	0.00529101
2	43022419	0.0213926	0.0259255
2	43022440	0.0234429	0.0259255
2	43022455	0.00777552	0.0484459
2	43022476	0.337087	0.0039032
2	43022477	0.337087	0.0039032
2	43022501	0.223182	0.0112767
2	43022553	0.18074	0.0113279
2	43022680	0.0295185	0.0162422
2	43022795	0.729754	0.00166223
2	43022805	0.752054	0.00189036
2	43022813	0.752054	0.00189036
2	43022822	0.449771	0.0061092
2	43023185	0.172255	0.0351995
2	43023188	0.172255	0.0351995
2	43023209	0.12583	0.0404004
2	43023210	0.12583	0.0404004
2	43023230	0.120169	0.020589
2	43023238	0.100111	0.0193399
2	43023252	0.0977925	0.0187326
2	43023262	0.0813502	0.0181364
2	43023274	0.0579422	0.00651042
2	43023281	0.469105	0.00539639
2	43023308	0.0347608	0.0252277
2	43023319	0.0440338	0.0278035
2	43023492	0.0066267	0.0249026
2	43023494	0.0526225	0.00931677
2	43023508	0.0616866	0.00901728
2	43023530	0.0545627	0.00862792
2	43023537	0.0566654	0.00901728
2	43023590	0.204781	0.00523352
2	43023596	0.203582	0.00521298
2	43023625	0.592292	0.00158838
2	43023659	0.0220773	0.030837
2	43023716	0.0208155	0.0356983
2	43023866	0.491633	0.00321585
2	43023881	0.305192	0.0108335
2	43023882	0.437385	0.00485625
2	43023893	0.467579	0.00133511
2	43023907	0.055928	0.0158569
2	43023913	0.467579	0.00133511
2	43023928	0.176647	0.00491199
2	43023975	0.983357	0.00179695
2	43023988	0.35188	0.00424328
2	43023989	0.282888	0.00810537
2	43024039	0.120924	0.0121098
2	43024043	0.773035	0.00380807
2	43024079	0.923191	0.00118308
2	43024165	0.461438	0.00459939
2	43024186	0.57583	0.000120626
2	43024194	0.463038	0.000256315
2	43024197	0.528426	0.00435682
2	43024276	0.485255	0.000807262
2	43024373	0.149182	0.0105894
2	43024398	0.972746	0.00190367
2	43024499	0.827993	0.0016421
2	43024515	0.191903	0.00555235
2	43024533	0.36638	0.00424328
2	43024540	0.36638	0.00424328
2	43024545	0.36638	0.00424328
2	43024548	0.37496	0.00432692
2	43024556	0.36638	0.00424328
2	43024561	0.0621172	0.0148551
2	43024562	0.404394	0.0047619
2	43024595	0.611641	0.00554229
2	43024597	0.954526	0.00118308
2	43024612	0.856982	0.0020703
2	43024613	0.954526	0.00118308
2	43024615	0.253944	0.0115561
2	43024617	0.856982	0.0020703
2	43024641	0.954526	0.00118308
2	43024642	0.279928	0.0175292
2	43024651	0.990899	0.00231139
2	43024652	0.990899	0.00231139
2	43024781	0.257343	0.00809749
2	43024792	0.457032	0.00111496
2	43024804	0.102895	0.0047619
2	43024827	0.467579	0.00133511
2	43024828	0.467994	0.00870456
2	43024845	0.0149986	0.0214872
2	43024899	0.355766	0.00318685
2	43024909	0.983357	0.00179695
2	43025072	0.388876	0.00221683
2	43025148	0.4821	0.00157262
2	43025243	0.111149	0.00529101
2	43025277	0.252964	0.000746536
2	43025306	0.0221909	0.00651324
2	43025346	0.0657268	0.00992767
2	43025366	0.436974	0.00294058
2	43025477	0.492817	0.0010989
2	43025528	0.539208	0.00872339
2	43025536	0.0872108	0.00909485
2	43025543	0.384748	0.00376841
2	43025602	0.029319	0.0384418
2	43025751	0.691705	0.00140472
2	43025774	0.122236	0.011236
2	43025775	0.484447	0.00449664
2	43025785	0.434758	0.00308985
2	43025790	0.426511	0.00334982
2	43025841	0.171948	0.0155203
2	43025866	0.184952	0.0141509
2	43025914	0.357568	0.00374398
2	43025941	0.539219	0.00133511
2	43025948	0.539219	0.00133511
2	43025956	0.806115	0.00373483
2	43026089	0.467579	0.00133511
2	43026161	0.0585637	0.00710375
2	43026185	0.0660782	0.00710375
2	43026186	0.453267	0.000538626
2	43026223	0.548476	0.000403621
2	43026259	0.0519993	0.0143617
2	43026265	0.111753	0.00963328
2	43026276	0.350072	0.00283493
2	43026288	0.154439	0.00730897
2	43026289	0.154439	0.00730897
2	43026377	0.983357	0.00179695
2	43026379	0.983357	0.00179695
2	43026382	0.104355	0.0114729
2	43026422	0.0830074	0.0119048
2	43026437	0.0249795	0.0203962
2	43026770	0.129126	0.000634518
2	43026808	0.21032	0.011011
2	43026861	0.0487706	0.0234642
2	43026923	0.0979606	0.0335733
2	43027016	0.479574	0.0059676
2	43027029	0.479574	0.0059676
2	43027049	0.402072	0.00594766
2	43027059	0.399186	0.0058309
2	43027139	0.0221238	0.0209665
2	43027157	0.827535	0.00373483
2	43027160	0.842117	0.0058309
2	43027180	0.712814	0.00638193
2	43027186	0.983357	0.00179695
2	43027228	0.502786	0.0075188
2	43027430	0.401077	0.00437627
2	43027651	0.288504	0.00561798
2	43027762	0.603248	0.0179213
2	43027787	0.983679	0.00284738
2	43027790	0.736851	0.0136223
2	43027807	0.827795	0.0166853
2	43027860	0.694298	0.000747276
2	43027951	0.240386	0.00621761
2	43027958	0.069155	0.0219255
2	43027985	0.734092	0.00300554
2	43028005	0.663308	0.0058309
2	43028015	0.649326	0.00910569
2	43028031	0.605642	0.00954529
2	43028034	0.799474	0.00482768
2	43028041	0.695614	0.00432848
2	43028091	0.281704	0.00976572
2	43028095	0.740557	0.00179695
2	43028146	0.361553	0.00252765
2	43028148	0.608419	0.00617883
2	43028170	0.912624	0.00133511
2	43028174	0.667655	0.00669419
2	43028196	0.493173	0.00401398
2	43028205	0.705937	2.90572e-05
2	43028223	0.663547	7.11784e-06
2	43028261	0.836131	0.00150512
2	43028294	0.49961	0.00213054
2	43028356	0.977196	0.000266885
2	43028575	0.104704	0.0546972
2	43028576	0.104704	0.0546972
2	43028590	0.752146	0.00177105
2	43028636	0.416405	0.0166296
2	43028709	0.144509	0.0288234
2	43028734	0.97507	0.00198281
2	43028737	0.585856	0.00638193
2	43028768	0.758168	0.0058309
2	43028894	0.664365	0.00110389
2	43028898	0.42766	0.00189685
2	43028965	0.586511	0.00111386
2	43028967	0.597806	0.0010402
2	43028989	0.57152	0.00390318
2	43029124	0.508999	0.00680945
2	43029135	0.741599	0.000534539
2	43029140	0.752916	0.000589069
2	43029148	0.823972	0.000743394
2	43029215	0.137459	0.0262219
2	43029230	0.313596	0.00925101
2	43029363	0.812119	9.79614e-06
2	43029414	0.200133	0.0119805
2	43029452	0.329497	0.00547001
2	43029608	0.208071	0.0115328
2	43029620	0.208071	0.0115328
2	43029627	0.312743	0.0115328
2	43029672	0.20651	0.0133481
2	43029747	0.272769	0.00882739
2	43029748	0.324995	0.00737661
2	43029795	0.135606	0.00956548
2	43029920	0.798575	0.00295376
2	43029923	0.337006	0.0018315
2	43029944	0.16598	0.0302334
2	43029948	0.146021	0.0328322
2	43029950	0.849271	0.00244981
2	43029987	0.799569	0.000107842
2	43029988	0.799569	0.000107842
2	43029995	0.77905	0.0011682
2	43030013	0.826741	0.00102483
2	43030026	0.709739	0.000814849
2	43030092	0.381835	0.00299895
2	43030174	0.807981	3.20883e-05
2	43030200	0.473537	0.00539639
2	43030202	0.583065	0.00118308
2	43030203	0.237997	0.00852412
2	43030242	0.169292	0.00957162
2	43030247	0.216725	0.00897344
2	43030285	0.910977	0.00159795
2	43030305	0.06329	0.0216854
2	43030329	0.983357	0.00179695
2	43030335	0.983357	0.00179695
2	43030369	0.525981	0.00037098
2	43030370	0.983357	0.00179695
2	43030437	0.325987	0.00260442
2	43030452	0.265891	0.00519874
2	43030480	0.983357	0.00179695
2	43030482	0.372354	0.00606306
2	43030507	0.983357	0.00179695
2	43030509	0.57471	0.000981836
2	43030555	0.561139	0.000579934
2	43030576	0.983357	0.00179695
2	43030653	0.549469	3.33233e-05
2	43030816	0.160712	0.0111301
2	43030837	0.426582	0.00212943
2	43030865	0.551498	0.00037098
2	43030878	0.551498	0.00037098
2	43030887	0.566636	0.0047619
2	43030905	0.370402	0.00668998
2	43030918	0.176622	0.0133481
2	43030924	0.176622	0.0133481
2	43030931	0.375699	0.00810537
2	43030951	0.479791	0.00283867
2	43030981	0.336404	0.0203735
2	43031007	0.716489	0.0141058
2	43031012	0.716489	0.0141058
2	43031019	0.50951	0.0177839
2	43031021	0.377318	0.000792184
2	43031029	0.502936	0.0146708
2	43031035	0.502936	0.0146708
2	43031079	0.869377	0.00223339
2	43031085	0.948062	0.00281881
2	43031110	0.395521	0.000859938
2	43031168	0.354119	0.0124654
2	43031271	0.865974	0.00185386
2	43031278	0.443347	0.00166274
2	43031412	0.549289	0.00185386
2	43031554	0.603999	0.000632215
2	43031598	0.695243	0.00079154
2	43031614	0.648985	0.00117417
2	43031617	0.648985	0.00117417
2	43031627	0.648985	0.00117417
2	43031628	0.640194	0.00223105
2	43031635	0.983357	0.00179695
2	43031646	0.372293	0.00784314
2	43031657	0.549228	0.00115697
2	43031701	0.983357	0.00179695
2	43031764	0.983357	0.00179695
2	43031794	0.983357	0.00179695
2	43032119	0.958434	0.00383831
2	43032222	0.977271	0.0018315
2	43032347	0.477166	0.00333233
2	43032415	0.983357	0.00179695
2	43032417	0.304819	0.012745
2	43032427	0.983357	0.00179695
2	43032569	0.267078	0.0105418
2	43032669	0.228491	0.0138572
2	43032680	0.502786	0.0075188
2	43032681	0.502786	0.0075188
2	43032758	0.228122	0.00899232
2	43032883	0.387848	0.00764126
2	43032921	0.660999	0.00226757
2	43032971	0.61782	0.000140561
2	43032977	0.327589	0.0058309
2	43033006	0.539219	0.00133511
2	43033012	0.455532	0.00529101
2	43033034	0.473386	0.00158838
2	43033087	0.278343	0.00319466
2	43033101	0.322167	0.0059676
2	43033120	0.392028	0.0047619
2	43033204	0.128609	0.00194137
2	43033225	0.537394	0.00118308
2	43033243	0.432119	0.000843416
2	43033302	0.839257	0.00366802
2	43033314	0.07211	0.0220338
2	43033370	0.54573	0.00694444
2	43033634	0.64866	0.00483092
2	43033852	0.329756	0.00475354
2	43033929	0.620677	0.000774716
2	43033996	0.31672	0.00940675
2	43034069	0.518934	0.00183847
2	43034202	0.645262	0.000131102
2	43034249	0.882685	0.000935973
2	43034312	0.481585	0.0118239
2	43034334	0.327589	0.0058309
2	43034352	0.910977	0.00159795
2	43034384	0.502786	0.0075188
2	43034460	0.983357	0.00179695
2	43034469	0.983357	0.00179695
2	43034492	0.983357	0.00179695
2	43034557	0.912624	0.00133511
2	43034561	0.804605	0.00179695
2	43034577	0.912624	0.00133511
2	43034590	0.891742	0.0063234
2	43034598	0.891742	0.0063234
2	43034604	0.912624	0.00133511
2	43034612	0.912624	0.00133511
2	43034619	0.912624	0.00133511
2	43034621	0.912624	0.00133511
2	43034624	0.912624	0.00133511
2	43034632	0.912624	0.00133511
2	43034659	0.845559	0.00419255
2	43034703	0.187314	0.0134378
2	43034766	0.708582	0.000235156
2	43034789	0.708582	0.000235156
2	43034817	0.72598	0.00104336
2	43034866	0.72197	5.77901e-05
2	43034909	0.983357	0.00179695
2	43034959	0.680375	0.00701663
2	43035026	0.139003	0.0136867
2	43035046	0.506013	0.00500946
2	43035053	0.251284	0.00784314
2	43035096	0.582005	0.000845679
2	43035126	0.652694	0.000474083
2	43035168	0.401851	0.00694444
2	43035170	0.237692	0.00940675
2	43035183	0.431756	0.00651324
2	43035191	0.561477	0.0186125
2	43035263	0.256452	0.0163593
2	43035278	0.276927	0.0163593
2	43035279	0.276927	0.0163593
2	43035296	0.276046	0.0165441
2	43035297	0.459885	0.00885834
2	43035306	0.42481	0.00432692
2	43035320	0.522262	0.0100466
2	43035349	0.487415	0.00391847
2	43035398	0.979758	0.0018315
2	43035399	0.704593	3.96602e-06
2	43035439	0.832218	0.00169267
2	43035442	0.484277	0.00380807
2	43035446	0.633454	0.000506242
2	43035454	0.755934	0.000994365
2	43035471	0.986035	0.00334103
2	43035477	0.986035	0.00334103
2	43035528	0.910527	0.000544163
2	43035537	0.508808	0.00288169
2	43035561	0.842091	0.000128474
2	43035584	0.29885	0.00707134
2	43035615	0.764477	0.000122729
2	43035620	0.777908	0.000168381
2	43035637	0.549522	0.00664454
2	43035638	0.591635	0.00138289
2	43035647	0.586123	0.00146791
2	43035653	0.591635	0.00138289
2	43035667	0.23249	0.00211416
2	43035679	0.232649	0.00388007
2	43035688	0.512374	0.000504796
2	43035714	0.532593	0.0047619
2	43035849	0.403751	0.00246408
2	43035943	0.410617	0.00419492
2	43035950	0.52997	0.00235286
2	43035972	0.918927	0.000262207
2	43036093	0.62875	0.00641907
2	43036159	0.378464	0.00432692
2	43036257	0.346735	0.0047619
2	43036340	0.610044	0.00485625
2	43036388	0.473006	0.0005351
2	43036553	0.601411	0.0010962
2	43036594	0.502494	0.00192668
2	43036654	0.912624	0.00133511
2	43037008	0.37732	0.0040293
2	43037009	0.455532	0.00529101
2	43037058	0.973472	0.00126219
2	43037064	0.973472	0.00126219
2	43037070	0.973472	0.00126219
2	43037080	0.58005	0.00440176
2	43037107	0.498656	0.0047619
2	43037121	0.892572	0.00126219
2	43037131	0.682823	0.00424328
2	43037173	0.48175	0.00432692
2	43037187	0.714637	0.0018315
2	43037194	0.983357	0.00179695
2	43037202	0.292315	0.00440176
2	43037226	0.983357	0.00179695
2	43037229	0.782913	0.000888538
2	43037317	0.618935	0.00037098
2	43037350	0.972755	0.00172879
2	43037351	0.481307	0.00651324
2	43037360	0.576997	0.00694444
2	43037381	0.680801	5.41741e-05
2	43037482	0.836474	0.000567859
2	43037530	0.90494	0.000782243
2	43037537	0.39783	0.0023707
2	43037550	0.913345	0.000782243
2	43037559	0.860603	0.000988757
2	43037566	0.512029	0.0058309
2	43037611	0.837833	0.00115468
2	43037636	0.884808	0.000988757
2	43037647	0.983357	0.00179695
2	43037680	0.76688	0.00104684
2	43037730	0.790752	0.000515236
2	43037847	0.445026	0.00170673
2	43037871	0.208811	0.0047129
2	43037890	0.477705	0
2	43037891	0.802843	0.0011903
2	43038053	0.0713957	0.0268526
2	43038230	0.983357	0.00179695
2	43038300	0.912624	0.00133511
2	43038311	0.912624	0.00133511
2	43038350	0.0907497	0.0209323
2	43038561	0.584037	0.00638193
2	43038632	0.873937	0.00133511
2	43038656	0.983357	0.00179695
2	43038688	0.502851	0.0047619
2	43038728	0.426722	0.0047619
2	43038743	0.393128	0.00651324
2	43038744	0.983357	0.00179695
2	43038753	0.983357	0.00179695
2	43038762	0.983357	0.00179695
2	43038763	0.983357	0.00179695
2	43038787	0.642062	0.0058309
2	43038831	0.584037	0.00638193
2	43038868	0.13284	0.0241127
2	43038899	0.509561	0.00440176
2	43038915	0.298356	0.00558072
2	43038924	0.0210708	0.0417096
2	43038940	0.536862	0.00694444
2	43038997	0.761279	0.0047619
2	43039000	0.983357	0.00179695
2	43039009	0.898086	0.00529101
2	43039010	0.898086	0.00529101
2	43039012	0.891389	0.00323625
2	43039021	0.983357	0.00179695
2	43039022	0.898086	0.00529101
2	43039027	0.898086	0.00529101
2	43039028	0.983357	0.00179695
2	43039029	0.891389	0.00323625
2	43039076	0.606577	0.00651324
2	43039121	0.781872	0.00543391
2	43039494	0.103004	0.0201065
2	43039505	0.49684	0.0047619
2	43039593	0.213559	0.0253796
2	43039754	0.714389	0.003848
2	43039781	0.714389	0.003848
2	43039819	0.629592	0.0047619
2	43039895	0.599596	0.00424328
2	43039938	0.382158	0.00424328
2	43039983	0.0530796	0.028611
2	43039994	0.0370262	0.0222725
2	43040008	0.0279502	0.0205197
2	43040024	0.0681086	0.0268526
2	43040116	0.0713119	0.0188153
2	43040316	0.566636	0.0047619
2	43040456	0.101919	0.0132823
2	43040470	0.26021	0.00566722
2	43040487	0.26588	0.00822585
2	43040561	0.241797	0.00787046
2	43040749	0.574159	3.61816e-05
2	43040759	0.608753	0.000353542
2	43040779	0.566347	0.000377596
2	43040843	0.6796	0.00424328
2	43040845	0.6796	0.00424328
2	43040849	0.6796	0.00424328
2	43040877	0.1067	0.0204634
2	43040902	0.983357	0.00179695
2	43040904	0.825791	0.00121975
2	43040945	0.749807	0.00373483
2	43040972	0.683417	0.00774848
2	43040999	0.58137	8.33959e-05
2	43041125	0.118219	0.0178936
2	43041152	0.31303	0.0121098
2	43041153	0.307623	0.0116467
2	43041159	0.307623	0.0116467
2	43041205	0.983357	0.00179695
2	43041235	0.18177	0.0215299
2	43041296	0.0753877	0.0290253
2	43041315	0.829731	0.000539763
2	43041338	0.807606	0.000740432
2	43041349	0.807606	0.000740432
2	43041353	0.807606	0.000740432
2	43041396	0.916774	0.000441826
2	43041453	0.563604	0
2	43041585	0.196232	0.00511345
2	43041603	0.316192	0.0023707
2	43041613	0.671021	8.33959e-05
2	43041646	0.756914	7.60688e-05
2	43041657	0.255823	0.00435445
2	43041693	0.547872	0.000621601
2	43041721	0.810856	0.00133511
2	43041841	0.504668	0.00340992
2	43042049	0.443951	0.00405884
2	43042062	0.315342	0.00960946
2	43042069	0.315342	0.00960946
2	43042105	0.306554	0.00774964
2	43042114	0.565559	0.00139903
2	43042118	0.580109	0.00125522
2	43042127	0.580109	0.00125522
2	43042132	0.323766	0.00294533
2	43042135	0.942352	0.000326938
2	43042145	0.514524	0.00123145
2	43042198	0.0558398	0.0372768
2	43042199	0.498656	0.0047619
2	43042230	0.0476573	0.0315828
2	43042394	0.937973	0.00163743
2	43042482	0.1677	0.0202893
2	43042499	0.370101	0.00542814
2	43042501	0.813777	0.00678733
2	43042543	0.483491	0.0101922
2	43042549	0.601358	0.00427182
2	43042567	0.538166	0.00212979
2	43042587	0.135415	0.0351607
2	43042628	0.997133	0.00385215
2	43042658	0.752333	0.00457817
2	43042667	0.222398	0.00844513
2	43042676	0.253262	0.0151752
2	43042715	0.742269	0.00651324
2	43042716	0.742269	0.00651324
2	43042732	0.217434	0.0136393
2	43042753	0.0349663	0.0198336
2	43042766	0.0211787	0.0211274
2	43042867	0.983357	0.00179695
2	43042897	0.106284	0.0192403
2	43043027	0.85766	0.000661008
2	43043058	0.320294	0.00841303
2	43043089	0.108338	0.0327198
2	43043209	0.77886	0.0030588
2	43043328	0.805865	0.00113982
2	43043394	0.92792	0.00113982
2	43043395	0.92792	0.00113982
2	43043422	0.912169	0.00163743
2	43043497	0.181622	0.0108633
2	43043501	0.708001	9.39791e-05
2	43043581	0.709773	0
2	43043685	0.759361	2.27951e-05
2	43043695	0.759361	2.27951e-05
2	43043725	0.724312	0.000219893
2	43043737	0.535551	8.33959e-05
2	43043825	0.107847	0.0104055
2	43043882	0.983357	0.00179695
2	43043887	0.0287921	0.0255608
2	43043890	0.185863	0.0108633
2	43043899	0.077195	0.0306341
2	43043905	0.221274	0.00666173
2	43043928	0.160538	0.00666173
2	43043961	0.0101931	0.0443293
2	43043963	0.0101931	0.0443293
2	43044012	0.124704	0.014062
2	43044047	0.0898065	0.0107842
2	43044048	0.0898065	0.0107842
2	43044061	0.217466	0.00956127
2	43044159	0.12711	0.00852658
2	43044196	0.132688	0.00237509
2	43044321	0.203905	0.0130642
2	43044328	0.203905	0.0130642
2	43044354	0.113536	0.0091502
2	43044363	0.113536	0.0091502
2	43044393	0.304593	0.00192158
2	43044435	0.737996	0.000661008
2	43044447	0.127789	0.0204634
2	43044491	0.115053	0.01214
2	43044493	0.983357	0.00179695
2	43044506	0.0326928	0.0275955
2	43044518	0.028484	0.0270222
2	43044549	0.0973439	0.0261165
2	43044590	0.444311	0.00696662
2	43044856	0.120628	0.0286096
2	43044867	0.125488	0.0273153
2	43044882	0.130031	0.0273198
2	43044886	0.128274	0.0256191
2	43044894	0.171491	0.0251534
2	43044905	0.297942	0.0119062
2	43044910	0.297942	0.0119062
2	43044922	0.247561	0.0122846
2	43044950	0.0785554	0.0200877
2	43044981	0.0777971	0.0200082
2	43045048	0.983357	0.00179695
2	43045149	0.0252428	0.0385556
2	43045150	0.0271057	0.0189916
2	43045258	0.0983122	0.0159478
2	43045262	0.759361	2.27951e-05
2	43045332	0.110947	0.0192403
2	43045388	0.873937	0.00133511
2	43045472	0.737996	0.000661008
2	43045504	0.820386	0.00244981
2	43045513	0.983357	0.00179695
2	43045516	0.983357	0.00179695
2	43045553	0.983357	0.00179695
2	43045554	0.793383	0.00244981
2	43045647	0.62395	0.00440176
2	43045650	0.62395	0.00440176
2	43045671	0.0845943	0.0209323
2	43045684	0.530071	0.0039032
2	43045705	0.0715642	0.028611
2	43045801	0.14426	0.0140775
2	43045806	0.737996	0.000661008
2	43045824	0.983357	0.00179695
2	43045874	0.660999	0.00226757
2	43045885	0.0754706	0.0276224
2	43045893	0.0754706	0.0276224
2	43045899	0.121849	0.0163384
2	43045907	0.731145	0.00274725
2	43045935	0.660999	0.00226757
2	43045981	0.0276719	0.0315828
2	43046008	0.270213	0.00473111
2	43046013	0.219496	0.00521298
2	43046024	0.219496	0.00521298
2	43046065	0.179219	0.0188159
2	43046075	0.170251	0.016157
2	43046089	0.873937	0.00133511
2	43046092	0.0612654	0.0390707
2	43046104	0.0641064	0.0334828
2	43046115	0.0457034	0.0339182
2	43046126	0.969661	0.0018315
2	43046127	0.0923476	0.0202738
2	43046152	0.983357	0.00179695
2	43046164	0.0572004	0.0365522
2	43046183	0.211702	0.0237775
2	43046207	0.969231	0.0018315
2	43046271	0.0503467	0.0381377
2	43046275	0.0503467	0.0381377
2	43046279	0.047262	0.0377476
2	43046291	0.110043	0.0429057
2	43046318	0.0981416	0.0245762
2	43046574	0.0676032	0.0209443
2	43046580	0.0686634	0.0222725
2	43046606	0.390734	0.00424328
2	43046607	0.390734	0.00424328
2	43046615	0.830865	0.000111578
2	43046641	0.390734	0.00424328
2	43046679	0.647819	0.00018276
2	43046728	0.0913411	0.0201065
2	43046789	0.0516173	0.023267
2	43046824	0.603255	0.00440176
2	43046825	0.913687	0.000997129
2	43046830	0.603255	0.00440176
2	43046837	0.603255	0.00440176
2	43046842	0.440648	0.0047619
2	43046843	0.440648	0.0047619
2	43046853	0.661092	0.00029036
2	43046860	0.440648	0.0047619
2	43046861	0.440648	0.0047619
2	43046882	0.455532	0.00529101
2	43046960	0.529548	0.00018276
2	43047013	0.751773	0.000423828
2	43047045	0.533893	0.00018276
2	43047049	0.825774	0.000247872
2	43047070	0.455532	0.00529101
2	43047120	0.455532	0.00529101
2	43047152	0.364064	0.0150904
2	43047182	0.674748	2.14404e-05
2	43047203	0.579536	8.33959e-05
2	43047204	0.579536	8.33959e-05
2	43047249	0.745353	0.00019406
2	43047293	0.363857	0.000728155
2	43047315	0.629592	0.0047619
2	43047343	0.287464	0.00132257
2	43047369	0.223759	0.00603947
2	43047396	0.168925	0.0108311
2	43047417	0.158158	0.0116187
2	43047478	0.667264	0.00103419
2	43047634	0.445315	0.0107512
2	43047690	0.614636	0.00373483
2	43047721	0.614636	0.00373483
2	43047834	0.469355	0.00424328
2	43047838	0.826221	7.60688e-05
2	43047852	0.243636	0.00666535
2	43047882	0.88529	0.00017564
2	43047908	0.874982	0.00017564
2	43047959	0.873361	0.00179695
2	43047978	0.873361	0.00179695
2	43048038	0.232026	0.0187326
2	43048046	0.911175	0.0018315
2	43048058	0.345895	0.0135484
2	43048067	0.680542	0.00226757
2	43048079	0.613964	0.000267899
2	43048084	0.689081	0.00203114
2	43048089	0.684933	0.0020703
2	43048112	0.117858	0.0293486
2	43048145	0.515426	0.0078045
2	43048206	0.44302	0.00118308
2	43048211	0.44302	0.00118308
2	43048212	0.44302	0.00118308
2	43048214	0.44302	0.00118308
2	43048241	0.44302	0.00118308
2	43048255	0.44302	0.00118308
2	43048261	0.551726	0.000267899
2	43048277	0.44302	0.00118308
2	43048359	0.363567	0.00274725
2	43048396	0.797703	0.00318783
2	43048417	0.977938	0.00337126
2	43048461	0.399827	0.0015747
2	43048475	0.533251	0.00148385
2	43048479	0.533251	0.00148385
2	43048491	0.446209	0.000906306
2	43048494	0.484795	0.000675558
2	43048500	0.484795	0.000675558
2	43048509	0.510988	0.000481076
2	43048510	0.510988	0.000481076
2	43048520	0.399425	0.000370299
2	43048536	0.505389	0.000522085
2	43048590	0.794179	0.000346021
2	43048665	0.415858	2.14404e-05
2	43048785	0.555851	3.15259e-05
2	43048796	0.531285	0.000103052
2	43048887	0.327589	0.0058309
2	43049006	0.872136	0.000220423
2	43049034	0.495705	2.27951e-05
2	43049064	0.73481	0.0100527
2	43049098	0.17977	0.0105504
2	43049115	0.535551	8.33959e-05
2	43049116	0.535551	8.33959e-05
2	43049130	0.535551	8.33959e-05
2	43049148	0.535551	8.33959e-05
2	43049174	0.533893	0.00018276
2	43049250	0.578102	0.000167084
2	43049307	0.60097	0.003848
2	43049342	0.632945	0.00424328
2	43049402	0.896989	0.011342
2	43049440	0.434566	0.00424328
2	43049461	0.478359	0.00373483
2	43049462	0.478359	0.00373483
2	43049465	0.478359	0.00373483
2	43049519	0.579202	0.00285551
2	43049523	0.579202	0.00285551
2	43049529	0.484827	0.00336441
2	43049552	0.72071	0.00136067
2	43049570	0.644066	0.00186706
2	43049584	0.919006	0.00179695
2	43049622	0.83698	0.00373483
2	43049655	0.553553	0.0047619
2	43049706	0.63234	0.00373483
2	43049723	0.581503	0.00424328
2	43049731	0.581503	0.00424328
2	43049749	0.581503	0.00424328
2	43049778	0.892651	0.00864826
2	43049782	0.573571	0.00432692
2	43049790	0.8797	0.000752989
2	43049824	0.490586	0.00485625
2	43049830	0.658566	0.00555652
2	43049835	0.573571	0.00432692
2	43049865	0.688594	0.000460087
2	43050266	0.455532	0.00529101
2	43050457	0.647054	0.00373483
2	43050460	0.475017	2.14404e-05
2	43050477	0.647054	0.00373483
2	43050551	0.601423	0.00424328
2	43050565	0.601423	0.00424328
2	43050575	0.601423	0.00424328
2	43050608	0.773171	0.000849734
2	43050619	0.601423	0.00424328
2	43050622	0.63732	0.00380807
2	43050634	0.647477	0.00373483
2	43050649	0.539542	0.00424328
2	43050668	0.498656	0.0047619
2	43050711	0.908109	9.42951e-05
2	43051097	0.446261	0.00441306
2	43051156	0.639579	0.00391847
2	43051177	0.870168	0.000460087
2	43051253	0.782451	0.000935973
2	43051282	0.849352	0.000752989
2	43051292	0.933418	0.0010962
2	43051319	0.945303	0.00115468
2	43051366	0.564508	0.00473111
2	43051429	0.625776	2.27951e-05
2	43051538	0.553553	0.0047619
2	43051546	0.553553	0.0047619
2	43051561	0.492636	8.33959e-05
2	43051585	0.8696	0.00262565
2	43051589	0.8696	0.00262565
2	43051597	0.8696	0.00262565
2	43051633	0.996464	0.00139683
2	43051642	0.894909	0.00121975
2	43051643	0.929713	0.00010582
2	43051758	0.923245	0.00147552
2	43051856	0.592724	0
2	43052044	0.549619	9.02006e-07
2	43052158	0.560558	1.43388e-05
2	43052233	0.596364	7.60688e-05
2	43052275	0.556876	0.000167084
2	43052411	0.33213	0.00689223
2	43052422	0.725645	0.0010962
2	43052445	0.772342	1.5356e-05
2	43052514	0.55425	8.33959e-05
2	43052677	0.385629	0.00373483
2	43052708	0.385629	0.00373483
2	43052717	0.385629	0.00373483
2	43052767	0.611669	0.0032994
2	43052770	0.626168	0.00323625
2	43052790	0.50582	0.00226757
2	43052806	0.457919	0.00274725
2	43052807	0.457919	0.00274725
2	43053059	0.81836	0
2	43053100	0.565782	2.86789e-05
2	43053104	0.907145	0.00133511
2	43053105	0.907145	0.00133511
2	43053136	0.907145	0.00133511
2	43053143	0.907145	0.00133511
2	43053145	0.907145	0.00133511
2	43053155	0.907145	0.00133511
2	43053157	0.907145	0.00133511
2	43053205	0.712731	0.000490566
2	43053209	0.733805	0.000540486
2	43053279	0.49684	0.0047619
2	43053286	0.49684	0.0047619
2	43053301	0.634973	0.00115206
2	43053426	0.964078	0.00115468
2	43053429	0.964078	0.00115468
2	43053449	0.578151	0.00133511
2	43053459	0.778258	0.000312041
2	43053479	0.648452	0.000475436
2	43053495	0.156316	0.0155482
2	43053608	0.402306	0.00373483
2	43053685	0.373661	0.00323625
2	43053686	0.995799	9.42951e-05
2	43053785	0.566396	0.00274725
2	43053802	0.534286	0.0032994
2	43053804	0.534286	0.0032994
2	43053824	0.534286	0.0032994
2	43053839	0.534286	0.0032994
2	43053855	0.623317	0.00274725
2	43053872	0.623317	0.00274725
2	43053878	0.623317	0.00274725
2	43053892	0.623317	0.00274725
2	43053923	0.482631	0.00373483
2	43053929	0.482631	0.00373483
2	43053951	0.482631	0.00373483
2	43053969	0.478828	0.00380807
2	43054034	0.892091	0.00211379
2	43054035	0.892091	0.00211379
2	43054095	0.909919	0.00244981
2	43054172	0.840751	0.00194761
2	43054199	0.99229	0.00239644
2	43054228	0.931848	0.00212021
2	43054234	0.12422	0.0227999
2	43054255	0.980709	0.00358966
2	43054312	0.451133	1.25149e-05
2	43054377	0.893709	9.42951e-05
2	43054387	0.893709	9.42951e-05
2	43054398	0.864211	0
2	43054460	0.644366	5.77901e-05
2	43054464	0.929713	0.00010582
2	43054615	0.813202	0.000935973
2	43054621	0.813202	0.000935973
2	43054721	0.039856	0.0241928
2	43054732	0.375991	0.00491199
2	43054744	0.929713	0.00010582
2	43054851	0.266109	0.00839749
2	43054880	0.344155	0.0150737
2	43054931	0.788456	0.000219893
2	43054945	0.206978	0.0237775
2	43054951	0.493046	0.000167084
2	43055006	0.37628	0.0145557
2	43055077	0.113695	0.0204634
2	43055104	0.904423	0.000219893
2	43055277	0.036024	0.023166
2	43055339	0.0141276	0.0525893
2	43055505	0.710756	8.5034e-05
2	43055507	0.0400074	0.0439284
2	43055509	0.710756	8.5034e-05
2	43055768	0.197072	0.0186541
2	43055787	0.455532	0.00529101
2	43055846	0.074079	0.0266011
2	43055851	0.0685104	0.0283439
2	43055853	0.0685104	0.0283439
2	43055934	0.553553	0.0047619
2	43055963	0.270837	0.00245834
2	43055970	0.251237	0.00226217
2	43055972	0.567355	0.00954501
2	43056039	0.426534	0.000219893
2	43056104	0.761727	0.0080875
2	43056199	0.506726	0.00353955
2	43056202	0.533893	0.00018276
2	43056306	0.533893	0.00018276
2	43056380	0.832603	0.00244981
2	43056470	0.0572134	0.0319653
2	43056577	0.117166	0.0215899
2	43056581	0.117166	0.0215899
2	43056613	0.629592	0.0047619
2	43056774	0.219252	0.0108114
2	43056812	0.0858414	0.00920762
2	43057258	0.153043	0.00977271
2	43057363	0.495256	0.000995954
2	43057443	0.455532	0.00529101
2	43057459	0.688594	0.000460087
2	43057701	0.0729891	0.0188153
2	43057727	0.0852785	0.0268526
2	43057739	0.0621823	0.0278876
2	43057772	0.0915331	0.0272273
2	43057780	0.0663348	0.029696
2	43057858	0.682823	0.00424328
2	43057862	0.955545	0.00133511
2	43057901	0.152701	0.017316
2	43057911	0.151545	0.0097711
2	43058057	0.712869	2.06232e-05
2	43058129	0.628343	0.000995954
2	43058155	0.628798	0.00397988
2	43058171	0.816671	0.00204849
2	43058189	0.816671	0.00204849
2	43058204	0.838579	0.00226757
2	43058211	0.629592	0.0047619
2	43058212	0.58137	8.33959e-05
2	43058225	0.032432	0.0252447
2	43058239	0.923688	0.00193288
2	43058382	0.03017	0.0383283
2	43058420	0.0598366	0.0436526
2	43058613	0.0833848	0.0574761
2	43058621	0.373193	0.00495344
2	43058647	0.00749443	0.083396
2	43058651	0.00734978	0.0786635
2	43058657	0.0122728	0.0703268
2	43058676	0.511238	6.46998e-05
2	43058684	0.111606	0.0302303
2	43058702	0.267947	0.0209894
2	43058703	0.267947	0.0209894
2	43058704	0.267947	0.0209894
2	43058748	0.542225	1.9508e-05
2	43058762	0.297428	0.0136758
2	43058784	0.297428	0.0136758
2	43058787	0.543183	0.00424328
2	43058788	0.297428	0.0136758
2	43058840	0.60226	0.00424328
2	43058858	0.471268	0.00798269
2	43058885	0.794454	0.00177686
2	43058893	0.797266	0.00199666
2	43058911	0.472609	0.0115238
2	43058921	0.686546	0.000640577
2	43059039	0.871769	0.0021578
2	43059041	0.871769	0.0021578
2	43059140	0.262593	0.000329827
2	43059168	0.384251	0.00809512
2	43059189	0.478595	0.00341642
2	43059266	0.992324	0.000901854
2	43059300	0.982602	0.00139273
2	43059967	0.924123	0.0069287
2	43059972	0.0400431	0.015327
2	43059995	0.116871	0.00657399
2	43060030	0.487633	0.00554229
2	43060083	0.422957	0.00539639
2	43060086	0.0187696	0.0174801
2	43060232	0.0503458	0.0159478
2	43060233	0.42008	0.000539763
2	43060260	0.579536	8.33959e-05
2	43060274	0.579536	8.33959e-05
2	43060284	0.0346061	0.0163384
2	43060354	0.0326531	0.0235268
2	43060380	0.144958	0.010768
2	43060394	0.16691	0.0136452
2	43060400	0.162217	0.0128613
2	43060421	0.345335	0.00320437
2	43060422	0.345335	0.00320437
2	43060426	0.996786	0.000612933
2	43060539	0.0956821	0.0195803
2	43060545	0.759493	0.000444042
2	43060554	0.0823786	0.0278876
2	43060580	0.617346	0.00491199
2	43060585	0.617346	0.00491199
2	43060610	0.617346	0.00491199
2	43060613	0.617346	0.00491199
2	43060617	0.617346	0.00491199
2	43060633	0.617346	0.00491199
2	43060634	0.617346	0.00491199
2	43060642	0.617346	0.00491199
2	43060714	0.455532	0.00529101
2	43060728	0.455532	0.00529101
2	43060741	0.49684	0.0047619
2	43060816	0.346735	0.0047619
2	43060822	0.346735	0.0047619
2	43060823	0.346735	0.0047619
2	43060850	0.346735	0.0047619
2	43060900	0.269297	0.0104385
2	43060930	0.569892	8.33959e-05
2	43060946	0.346735	0.0047619
2	43060969	0.346735	0.0047619
2	43061058	0.548732	0.00396152
2	43061091	0.275354	0.0107441
2	43061112	0.250017	0.0107441
2	43061190	0.507872	7.60688e-05
2	43061212	0.132555	0.0231309
2	43061264	0.217557	0.0127905
2	43061288	0.183581	0.0124654
2	43061294	0.183581	0.0124654
2	43061295	0.978672	0.000247872
2	43061326	0.978672	0.000247872
2	43061335	0.978672	0.000247872
2	43061353	0.0609738	0.0242946
2	43061372	0.694627	0.00424328
2	43061468	0.0903635	0.0470164
2	43061625	0.932045	0.000460087
2	43061634	0.384414	0.0039032
2	43061683	0.247066	0.0140468
2	43061818	0.854418	0.0010869
2	43061887	0.771916	0.000708243
2	43062039	0.774787	0.00115865
2	43062139	0.581872	0.00448866
2	43062187	0.703941	0.00106901
2	43062353	0.0973252	0.0252317
2	43062421	0.156996	0.00874636
2	43062436	0.156996	0.00874636
2	43062467	0.0716726	0.0246425
2	43062477	0.152745	0.00977271
2	43062493	0.888727	0.000460087
2	43062574	0.196163	0.0115452
2	43062626	0.630682	0.000212385
2	43062672	0.629592	0.0047619
2	43062679	0.205104	0.00810537
2	43062681	0.205104	0.00810537
2	43062690	0.205104	0.00810537
2	43062768	0.113689	0.0132146
2	43062775	0.108694	0.0127621
2	43062777	0.089121	0.0136273
2	43062778	0.089121	0.0136273
2	43062781	0.089121	0.0136273
2	43063038	0.0713705	0.0237481
2	43063100	0.153526	0.013766
2	43063141	0.112224	0.00461334
2	43063150	0.976341	0.00299895
2	43063404	0.993732	0.000219893
2	43063426	0.0963439	0.00678549
2	43063433	0.929713	0.00010582
2	43063445	0.929713	0.00010582
2	43063465	0.929713	0.00010582
2	43063471	0.110018	0.0133574
2	43063559	0.929713	0.00010582
2	43063560	0.929713	0.00010582
2	43063584	0.841571	2.27951e-05
2	43063598	0.841571	2.27951e-05
2	43063663	0.759361	2.27951e-05
2	43063692	0.0462005	0.0293127
2	43063707	0.703259	0
2	43063709	0.703259	0
2	43063725	0.703259	0
2	43063748	0.0956822	0.0248696
2	43063810	0.755574	2.14404e-05
2	43063815	0.117306	0.0204634
2	43063895	0.610044	0.00485625
2	43063905	0.610044	0.00485625
2	43064071	0.023485	0.0359869
2	43064213	0.829974	0.000214849
2	43064306	0.548493	0.0299486
2	43064395	0.399759	0.0200925
2	43064447	0.678998	0.000995381
2	43064577	0.321674	0.0100333
2	43064606	0.378049	0.00120416
2	43064617	0.531648	0.0013897
2	43064626	0.645681	0.00301522
2	43064712	0.119641	0.0165863
2	43064776	0.884681	0.000722618
2	43064787	0.646333	0.00029036
2	43064788	0.587518	0.00157665
2	43064823	0.0895027	0.0601226
2	43064865	0.810807	0.000444042
2	43064899	0.789954	0.0220543
2	43064909	0.964896	0.0037448
2	43064917	0.768977	0.00360268
2	43064926	0.654852	0.0159922
2	43064941	0.69221	0.000752989
2	43064942	0.69221	0.000752989
2	43064949	0.978259	0.00285091
2	43064971	0.716566	0.0039032
2	43064975	0.721194	0.00564349
2	43064984	0.784783	0.0218559
2	43065007	0.964882	0.000247872
2	43065048	0.896249	0.00610863
2	43065071	0.899229	0.00132462
2	43065072	0.899229	0.00132462
2	43065074	0.937917	0.0147004
2	43065087	0.919962	0.000752989
2	43065093	0.929377	0.0149777
2	43065110	4.13257e-10	0.588785
2	43065135	0.671652	0.00905354
2	43065165	0.860404	1.48931e-05
2	43065302	0.206031	0.0059011
2	43065333	0.476479	0.013821
2	43065353	0.336184	0.0162889
2	43065367	0.232438	0.0182416
2	43065384	0.147161	0.0263827
2	43065385	0.147161	0.0263827
2	43065390	0.147161	0.0263827
2	43065403	0.167676	0.0296569
2	43065406	0.168694	0.0294784
2	43065413	0.168694	0.0294784
2	43065418	0.168694	0.0294784
2	43065435	0.193925	0.00875421
2	43065659	0.326151	0.00536647
2	43065707	0.52743	0.000792184
2	43065713	0.459996	0.00165629
2	43065716	0.255296	0.00104673
2	43065738	0.0966199	0.051149
2	43065773	0.0574487	0.0187326
2	43065810	0.629592	0.0047619
2	43065824	0.629592	0.0047619
2	43065879	0.684834	0.00432692
2	43065888	0.164084	0.043036
2	43065891	0.0793642	0.0503844
2	43065894	0.114055	0.0560821
2	43065911	0.194865	0.00551417
2	43065963	0.45086	0.0508629
2	43065972	0.752247	0.000994365
2	43066007	0.0770849	0.0156725
2	43066008	0.700327	0.0126867
2	43066294	0.904685	0.000219893
2	43066298	0.675721	0.0277524
2	43066314	0.987942	0.00152672
2	43066315	0.987942	0.00152672
2	43066321	0.65062	0.0122677
2	43066329	0.704953	0.0126916
2	43066352	0.936636	0.00156361
2	43066377	0.701122	0.0277524
2	43066386	0.48	0.0158913
2	43066387	0.701122	0.0277524
2	43066458	0.594867	2.14404e-05
2	43066475	0.909745	0.0016219
2	43066481	0.594867	2.14404e-05
2	43066529	0.539542	0.00424328
2	43066532	0.539542	0.00424328
2	43066608	0.49684	0.0047619
2	43066660	0.520974	0.0158913
2	43066706	0.75689	0.00646678
2	43066715	0.75689	0.00646678
2	43066739	0.651962	0.000219893
2	43066766	0.485471	0
2	43066797	0.666492	0.0238192
2	43066857	0.82791	0.00910428
2	43066951	0.571349	2.86789e-05
2	43066992	0.142789	0.0468881
2	43067107	0.920702	0.00208843
2	43067108	0.873873	0.000544126
2	43067119	0.842847	0.00407961
2	43067141	0.480659	0.00384846
2	43067195	0.525479	0.0079055
2	43067196	0.864213	0.0167673
2	43067197	0.988205	0.000444684
2	43067297	0.151942	0.00315358
2	43067318	0.674129	0.0152148
2	43067362	0.408616	0.00123534
2	43067403	0.33353	0.000626566
2	43067479	0.302668	0.00404772
2	43067481	0.302668	0.00404772
2	43067500	0.302934	0.00357275
2	43067519	0.984601	0.001063
2	43067538	0.21396	0.00334605
2	43067583	0.934041	0.00304153
2	43067616	0.898858	0.0163736
2	43067643	0.588478	0.000434134
2	43067682	0.277196	0.000347303
2	43067754	0.00908401	0.0429471
2	43067791	0.348604	0.00491199
2	43068082	0.00431417	0.0697289
2	43068083	0.00431417	0.0697289
2	43068094	0.346735	0.0047619
2	43068108	0.346735	0.0047619
2	43068139	0.187839	0.0417344
2	43068144	0.262757	0.00029036
2	43068161	0.0361087	0.0058309
2	43068186	0.103356	0.011236
2	43068211	0.332067	0.0149424
2	43068263	0.0782505	0.00539639
2	43068273	0.861293	0.0144458
2	43068274	0.861293	0.0144458
2	43068304	0.93251	0.00150884
2	43068307	0.93251	0.00150884
2	43068377	0.486235	0.00245834
2	43068413	0.545583	0.00266766
2	43068415	0.545583	0.00266766
2	43068419	0.545951	0.00271989
2	43068420	0.824751	0.0107573
2	43068431	0.620935	0.00226757
2	43068482	0.857764	0.00218825
2	43068491	0.952854	0.000262856
2	43068497	0.978379	0.00063247
2	43068513	0.987896	0.00240439
2	43068529	0.811093	0.00149758
2	43068540	0.00303551	0.0584574
2	43068541	0.729396	0.00545986
2	43068570	0.791404	0.000792704
2	43068577	0.791404	0.000792704
2	43068581	0.973371	0.0025926
2	43068592	0.455523	0.0032994
2	43068596	0.456765	0.00323625
2	43068600	0.456765	0.00323625
2	43068601	0.00342707	0.0564103
2	43068671	0.599574	0.00144882
2	43068672	0.599574	0.00144882
2	43068695	0.675089	0.00626499
2	43068867	0.455532	0.00529101
2	43068930	0.717953	0.0028006
2	43068942	0.892291	0.00083678
2	43068954	0.517897	0.0032994
2	43068962	0.525765	0.00323625
2	43068991	0.588075	0.00921053
2	43069039	0.565141	9.39791e-05
2	43069042	0.568972	0.00011422
2	43069066	0.525999	8.18331e-07
2	43069122	0.651289	0.000210551
2	43069128	0.350372	0.000840597
2	43069129	0.350372	0.000840597
2	43069144	0.341451	0.00154692
2	43069166	0.314266	0.00687706
2	43069186	0.234014	0.0146359
2	43069190	0.0317808	0.0205404
2	43069195	0.234014	0.0146359
2	43069228	0.339055	0.00206648
2	43069285	0.0353817	0.0614857
2	43069286	0.00491787	0.0689405
2	43069297	0.168656	0.0337953
2	43069321	0.355619	2.40388e-05
2	43069341	0.352073	1.01338e-05
2	43069352	0.362174	3.73267e-06
2	43069353	0.400064	2.66693e-05
2	43069365	0.456007	0.000115331
2	43069384	0.552885	5.42008e-05
2	43069385	0.552885	5.42008e-05
2	43069398	0.478143	1.60414e-05
2	43069399	0.478143	1.60414e-05
2	43069412	0.493623	0.000172191
2	43069413	0.493623	0.000172191
2	43069468	0.431826	3.46555e-07
2	43069497	0.694743	0.000360495
2	43069509	0.441689	0.000286543
2	43069565	0.974897	0.000838739
2	43069574	0.920088	0.00810449
2	43069609	0.987006	0.00990893
2	43069630	0.962507	0.0129226
2	43069638	0.626529	0.00324544
2	43069650	0.691317	0.00357695
2	43069658	0.0516755	0.00539639
2	43069668	0.0516755	0.00539639
2	43069691	0.713928	0.00782382
2	43069787	0.436466	0.0133093
2	43069805	0.463573	0.0133465
2	43069843	0.165179	0.00143194
2	43069844	0.165179	0.00143194
2	43069891	0.431948	0.0579671
2	43069917	0.0372359	0.00673848
2	43069968	0.076796	0.00617535
2	43069975	0.0710705	0.00651477
2	43069999	0.0821803	0.00568683
2	43070021	0.034289	0.0177789
2	43070058	0.436194	0.0169691
2	43070084	0.294226	0.0428669
2	43070181	0.218951	0.0422958
2	43070191	0.0922416	0.00529101
2	43070214	0.138233	0.0477792
2	43070218	0.0564976	0.0523014
2	43070228	0.162266	0.0477792
2	43070230	0.162266	0.0477792
2	43070236	0.133276	0.0478911
2	43070258	0.625321	2.14404e-05
2	43070269	0.396279	0.0417344
2	43070270	0.396279	0.0417344
2	43070280	0.516801	0.0167884
2	43070367	0.442075	0.00430917
2	43070449	0.673446	8.33959e-05
2	43070509	0.982925	0.000247872
2	43070574	0.0403558	0.0485378
2	43070644	0.682356	0.00018276
2	43070985	0.200284	0.00264369
2	43071279	0.0361087	0.0058309
2	43071285	0.0361087	0.0058309
2	43071345	0.0162067	0.0275689
2	43071474	0.891355	0.000219893
2	43071479	0.0615066	0.0125889
2	43071480	0.0146247	0.023947
2	43071496	0.181495	0.00903363
2	43071576	0.894811	0.0251232
2	43071580	0.0429433	0.0151987
2	43071608	0.0811283	0.0142917
2	43071672	0.866293	2.27951e-05
2	43071731	0.963122	0.00417061
2	43071762	0.412171	0.0168545
2	43071773	0.477928	0.014966
2	43071775	0.477928	0.014966
2	43071872	0.00406559	0.0414247
2	43071909	0.0956569	0.0436298
2	43071961	0.547453	0.00837469
2	43071966	0.732835	0.00183443
2	43071976	0.732835	0.00183443
2	43071977	0.00285018	0.0676402
2	43071986	0.732835	0.00183443
2	43071987	0.732835	0.00183443
2	43072069	0.339641	0.0104055
2	43072090	0.388601	0.0092285
2	43072145	0.612421	0.00432692
2	43072217	0.413842	0.00997967
2	43072239	0.026942	0.0309367
2	43072302	0.549997	0.0098783
2	43072348	0.114063	0.0400339
2	43072370	0.141754	0.00491199
2	43072407	0.358451	0.00994244
2	43072408	0.358451	0.00994244
2	43072444	0.223968	0.010582
2	43072486	0.068776	0.010582
2	43072498	0.527647	0.00792674
2	43072499	0.068776	0.010582
2	43072503	0.588584	0.000326938
2	43072504	0.068776	0.010582
2	43072634	0.502851	0.0047619
2	43072650	0.502851	0.0047619
2	43072696	0.455532	0.00529101
2	43072736	0.455532	0.00529101
2	43072743	0.375991	0.00491199
2	43072758	0.391704	0.00473111
2	43072778	0.0717016	0.0140056
2	43072855	0.00476924	0.0704041
2	43072887	0.0276405	0.049789
2	43072961	0.705977	0.000579934
2	43073313	0.683309	0.0127986
2	43073322	0.82299	0.00736208
2	43073340	0.829637	0.00621055
2	43073352	0.972653	0.00565395
2	43073354	0.972653	0.00565395
2	43073383	0.802342	0.00262797
2	43073391	0.806494	0.00268038
2	43073403	0.879035	0.00257152
2	43073442	0.832227	0.00294172
2	43073476	0.897805	0.00118308
2	43073478	0.897805	0.00118308
2	43073481	0.897805	0.00118308
2	43073551	0.470106	0.00370002
2	43073569	0.130645	0.0334493
2	43073592	0.687087	0.0034965
2	43073629	0.023148	0.0283404
2	43073636	0.912096	0.000450835
2	43073740	0.187816	0.0038835
2	43073761	0.596013	0.00409745
2	43073762	0.590832	0.00417477
2	43073788	0.495035	0.00177066
2	43073816	0.0351432	0.00594766
2	43073958	0.895511	0.000997129
2	43073991	0.863236	0.000904321
2	43074039	0.449347	0.00521739
2	43074101	0.825406	0.00336559
2	43074148	0.183139	0.0127851
2	43074175	0.00377934	0.0379116
2	43074188	0.823544	0.00852373
2	43074211	0.593855	4.38257e-05
2	43074217	0.57952	3.15259e-05
2	43074227	0.57952	3.15259e-05
2	43074255	0.503408	0.000103052
2	43074291	0.52638	0.000316932
2	43074392	0.813405	0.00209111
2	43074394	0.221465	0.00653171
2	43074395	0.813405	0.00209111
2	43074417	0.909756	7.0609e-05
2	43074515	0.567439	0.000212166
2	43074547	0.920607	0.0028006
2	43074558	0.647333	0.00194761
2	43074565	0.61306	0.0016219
2	43074570	0.934986	0.00274725
2	43074576	0.920607	0.0028006
2	43074599	0.952571	0.00323625
2	43074621	0.498497	3.98599e-05
2	43074699	0.705809	0.00107311
2	43074763	0.536108	0.000326938
2	43074846	0.486368	0.0047619
2	43074864	0.965806	0.000945277
2	43074929	0.524497	0.00640195
2	43075026	0.251147	0.000328765
2	43075033	0.162657	0.00500946
2	43075113	0.0347825	0.0706912
2	43075115	0.676365	0.00686897
2	43075120	0.676365	0.00686897
2	43075130	0.691175	0.00029036
2	43075193	0.00231366	0.0617439
2	43075201	0.667963	9.42951e-05
2	43075202	0.00231366	0.0617439
2	43075206	0.210073	0.0453973
2	43075212	0.000194653	0.101603
2	43075234	0.55365	0.000316932
2	43075264	5.33342e-05	0.126983
2	43075268	0.5821	1.00474e-06
2	43075340	0.551221	0.000356935
2	43075348	0.264819	0.0090686
2	43075349	0.264819	0.0090686
2	43075400	0.0586708	0.0472028
2	43075402	0.860641	1.88292e-05
2	43075408	0.00712746	0.0567665
2	43075427	0.00263223	0.0980525
2	43075449	0.0005557	0.0947692
2	43075472	0.78251	0.00341111
2	43075482	0.379676	0.00384234
2	43075499	0.79408	1.60387e-05
2	43075500	0.0532819	0.0767759
2	43075508	0.838423	0.000504796
2	43075509	0.484068	0.00424328
2	43075515	0.634533	0
2	43075518	0.634533	0
2	43075535	0.623694	0.00341642
2	43075586	0.682934	0.00685714
2	43075614	0.13531	0.0662526
2	43075618	0.155583	0.0100392
2	43075624	0.557333	0.00440176
2	43075630	0.868306	0.0130225
2	43075634	0.978668	0.0113984
2	43075674	0.966136	0.0100038
2	43075675	0.729161	0.00319895
2	43075681	0.711356	0.00319895
2	43075695	0.526	0.00425126
2	43075713	0.328115	0.000474533
2	43075764	0.472926	0.00260673
2	43075772	0.499873	0.00273296
2	43075780	0.481467	0.00260673
2	43075783	0.499873	0.00273296
2	43075828	0.851774	0.0105579
2	43075863	0.0439037	0.0148384
2	43076016	0.6844	0.00405884
2	43076080	0.396542	0.00202508
2	43076101	3.39028e-05	0.0907973
2	43076125	0.746809	0.00257708
2	43076138	0.204777	0.00812948
2	43076187	0.0301481	0.0394995
2	43076212	0.608376	0.00147059
2	43076213	0.608376	0.00147059
2	43076214	0.0568901	0.0148548
2	43076241	0.114866	0.0336006
2	43076316	0.0837597	0.0274752
2	43076327	0.966132	0.00279002
2	43076328	0.995565	0.0019802
2	43076338	0.77886	0.00431034
2	43076348	0.564305	0.000236414
2	43076367	0.521747	0.000381294
2	43076411	0.755381	0.00067743
2	43076413	0.757241	0.000664476
2	43076424	0.151881	0.00334605
2	43076883	0.319762	0.00835405
2	43076894	0.0954179	0.00844174
2	43076895	0.416075	0.00467037
2	43076896	0.266921	0.0103244
2	43076944	0.358809	0.00448866
2	43076946	0.394575	0.00626569
2	43077068	0.305	9.44822e-06
2	43077086	0.00188244	0.0508643
2	43077116	0.584506	0.0047619
2	43077144	0.369679	0.0059676
2	43077237	0.752301	0.00211379
2	43077261	0.00467498	0.0242222
2	43077351	0.732212	0.00106033
2	43077359	0.732212	0.00106033
2	43077409	0.200307	0.00694444
2	43077414	0.532556	0.000880171
2	43077440	0.00245339	0.0457429
2	43077447	0.543563	0.00942344
2	43077490	0.0153313	0.0207415
2	43077500	0.0107822	0.0471238
2	43077502	0.0107822	0.0471238
2	43077539	0.0171517	0.0240752
2	43077560	0.0112883	0.0800834
2	43077576	0.200307	0.00694444
2	43077595	0.0406765	0.033481
2	43077619	0.338389	0.00529101
2	43077640	0.957694	0.00356234
2	43077659	0.838235	0.000209545
2	43077685	0.0132168	0.0318878
2	43077687	0.0132168	0.0318878
2	43077756	0.922253	0.0059963
2	43077778	0.469028	0.0120898
2	43077856	0.987241	0.00232199
2	43077873	0.658504	0.000141449
2	43077888	0.658504	0.000141449
2	43077908	0.970521	0.00263735
2	43077912	0.0152146	0.0299952
2	43077938	0.686372	0.00154371
2	43077950	0.014306	0.02562
2	43077951	0.014306	0.02562
2	43077977	0.0053618	0.0560083
2	43077982	0.0053618	0.0560083
2	43077988	0.0170908	0.0308512
2	43077992	0.0170908	0.0308512
2	43078023	0.00116761	0.0546431
2	43078091	0.142051	0.0138726
2	43078204	0.00703142	0.0645191
2	43078218	0.988581	0.00354374
2	43078229	0.994711	0.00401339
2	43078268	0.588143	0.022304
2	43078270	0.588143	0.022304
2	43078282	0.498502	0.0231923
2	43078313	0.309561	0.0521955
2	43078325	0.375145	0.0499426
2	43078340	0.758591	0.0137321
2	43078342	0.758591	0.0137321
2	43078343	0.758591	0.0137321
2	43078350	0.758591	0.0137321
2	43078369	0.655856	0.0223716
2	43078384	0.476441	0.00539639
2	43078433	0.638227	0.00237841
2	43078448	0.913282	0.000673668
2	43078456	0.885521	0.00058158
2	43078488	0.883776	0.000546401
2	43078506	0.705692	0.000550185
2	43078695	0.534427	0.0047619
2	43078748	0.274986	0.0058309
2	43078816	0.659377	0.0047619
2	43078851	0.706976	0.0018315
2	43078855	0.652337	0.00485625
2	43078871	0.68597	0.001865
2	43078904	0.549385	0.00529101
2	43078915	0.200307	0.00694444
2	43079091	0.752347	0.00154371
2	43079113	0.474005	0.0047619
2	43079211	0.0811564	0.00694444
2	43079415	0.00192055	0.0429435
2	43079439	0.840776	0.00116321
2	43079456	0.126289	0.0075188
2	43079586	0.683373	0.00226757
2	43079598	0.714787	0.00208689
2	43079670	0.489971	0.00529101
2	43079767	0.443127	0.0058309
2	43079882	0.0208727	0.0265806
2	43079920	0.00262023	0.0441486
2	43079933	0.00152678	0.0496028
2	43080002	0.139048	0.00606796
2	43080271	0.816148	0.00204849
2	43080288	0.816148	0.00204849
2	43080297	0.164799	0.00614097
2	43080410	0.0443665	0.0305327
2	43080459	0.00119352	0.0518053
2	43080465	0.752863	0.00211379
2	43080508	0.540929	0.00211379
2	43080511	0.216719	0.00638193
2	43080629	0.216719	0.00638193
2	43081114	0.120424	0.00664454
2	43081259	0.716831	0.00175328
2	43081300	0.489001	0.00144516
2	43081370	0.630675	4.05029e-07
2	43081522	0.443127	0.0058309
2	43081619	0.740881	0.000743394
2	43081665	0.811425	0.000743394
2	43081881	0.486226	0.00116321
2	43081964	0.575661	0.0047619
2	43082024	0.483069	0.00529101
2	43082026	0.483069	0.00529101
2	43082027	0.483069	0.00529101
[truncated: 18,893 more rows]

## Sheet: table S9
Z8S/Z8R				Z7S/Z8R				Z7S/Z8S
CHR	Start	End	Fst	CHR	Start	End	Fst	CHR	Start	End	Fst
	43300001	43350000	0.0219646	chr2	43300001	43350000	0.0790516	chr2	43300001	43350000	0.0383038
chr2	43325001	43375000	0.0444489	chr2	43325001	43375000	0.0585289	chr2	43325001	43375000	0.0374078
chr2	43350001	43400000	0.101059	chr2	43350001	43400000	0.049646	chr2	43350001	43400000	0.0713665
chr2	43375001	43425000	0.0959379	chr2	43375001	43425000	0.0613464	chr2	43375001	43425000	0.0587418
chr2	43400001	43450000	0.0797984	chr2	43400001	43450000	0.115878	chr2	43400001	43450000	0.0294075
chr2	43425001	43475000	0.0725336	chr2	43425001	43475000	0.13203	chr2	43425001	43475000	0.0138789
chr2	43450001	43500000	0.0495384	chr2	43450001	43500000	0.0850392	chr2	43450001	43500000	-0.000416038
chr2	43475001	43525000	0.0573028	chr2	43475001	43525000	0.0488411	chr2	43475001	43525000	-0.014075
chr2	43500001	43550000	0.0640634	chr2	43500001	43550000	0.0568834	chr2	43500001	43550000	-0.011898
chr2	43525001	43575000	0.0411042	chr2	43525001	43575000	0.0633074	chr2	43525001	43575000	-0.00253069
chr2	43550001	43600000	0.0219039	chr2	43550001	43600000	0.063817	chr2	43550001	43600000	0.00527981
chr2	43575001	43625000	0.0237582	chr2	43575001	43625000	0.0553485	chr2	43575001	43625000	0.00548578
chr2	43600001	43650000	0.0615353	chr2	43600001	43650000	0.0591647	chr2	43600001	43650000	0.0185612
chr2	43625001	43675000	0.0786826	chr2	43625001	43675000	0.0761475	chr2	43625001	43675000	0.0232065
chr2	43650001	43700000	0.0547821	chr2	43650001	43700000	0.062569	chr2	43650001	43700000	0.00560898
chr2	43675001	43725000	0.034955	chr2	43675001	43725000	0.0448943	chr2	43675001	43725000	-0.00951937
chr2	43700001	43750000	0.0405834	chr2	43700001	43750000	0.0304048	chr2	43700001	43750000	-0.00399512
chr2	43725001	43775000	0.04343	chr2	43725001	43775000	0.0250886	chr2	43725001	43775000	0.00144385
chr2	43750001	43800000	0.053551	chr2	43750001	43800000	0.023066	chr2	43750001	43800000	-0.00179944
chr2	43775001	43825000	0.0689721	chr2	43775001	43825000	0.0163312	chr2	43775001	43825000	-0.00462478
chr2	43800001	43850000	0.0732167	chr2	43800001	43850000	0.0171885	chr2	43800001	43850000	-0.000571763
chr2	43825001	43875000	0.0634199	chr2	43825001	43875000	0.0100112	chr2	43825001	43875000	0.00126692
chr2	43850001	43900000	0.0383189	chr2	43850001	43900000	-0.00454705	chr2	43850001	43900000	-0.00215017
chr2	43875001	43925000	0.000273584	chr2	43875001	43925000	-0.0129887	chr2	43875001	43925000	-0.017284
chr2	43900001	43950000	-0.00488996	chr2	43900001	43950000	-0.0154001	chr2	43900001	43950000	-0.0285375

## Sheet: table S10
Z8S				Z8R				Z7S
CHR	Start	End	π	CHR	Start	End	π	CHR	Start	End	π
chr2	43300001	43350000	0.0101905	chr2	43300001	43350000	0.00785778	chr2	43300001	43350000	0.00996476
chr2	43325001	43375000	0.0102716	chr2	43325001	43375000	0.00666693	chr2	43325001	43375000	0.00758043
chr2	43350001	43400000	0.00741372	chr2	43350001	43400000	0.00259176	chr2	43350001	43400000	0.00349134
chr2	43375001	43425000	0.00647312	chr2	43375001	43425000	0.00286614	chr2	43375001	43425000	0.00419865
chr2	43400001	43450000	0.00751563	chr2	43400001	43450000	0.00437843	chr2	43400001	43450000	0.00635702
chr2	43425001	43475000	0.00792721	chr2	43425001	43475000	0.00511739	chr2	43425001	43475000	0.00714182
chr2	43450001	43500000	0.00742184	chr2	43450001	43500000	0.00548732	chr2	43450001	43500000	0.00674766
chr2	43475001	43525000	0.00726762	chr2	43475001	43525000	0.00480863	chr2	43475001	43525000	0.00679574
chr2	43500001	43550000	0.00768382	chr2	43500001	43550000	0.00506314	chr2	43500001	43550000	0.00761959
chr2	43525001	43575000	0.00680384	chr2	43525001	43575000	0.00508549	chr2	43525001	43575000	0.00688334
chr2	43550001	43600000	0.00839291	chr2	43550001	43600000	0.00654222	chr2	43550001	43600000	0.00849971
chr2	43575001	43625000	0.00938583	chr2	43575001	43625000	0.00698784	chr2	43575001	43625000	0.00963707
chr2	43600001	43650000	0.00983761	chr2	43600001	43650000	0.00587974	chr2	43600001	43650000	0.00896847
chr2	43625001	43675000	0.0102755	chr2	43625001	43675000	0.00623242	chr2	43625001	43675000	0.00889451
chr2	43650001	43700000	0.00681792	chr2	43650001	43700000	0.00473804	chr2	43650001	43700000	0.00661738
chr2	43675001	43725000	0.00373256	chr2	43675001	43725000	0.00252654	chr2	43675001	43725000	0.00394181
chr2	43700001	43750000	0.00320208	chr2	43700001	43750000	0.00221725	chr2	43700001	43750000	0.00307896
chr2	43725001	43775000	0.0045066	chr2	43725001	43775000	0.00374627	chr2	43725001	43775000	0.00484717
chr2	43750001	43800000	0.00605672	chr2	43750001	43800000	0.00479529	chr2	43750001	43800000	0.00642315
chr2	43775001	43825000	0.00714229	chr2	43775001	43825000	0.00492719	chr2	43775001	43825000	0.00676098
chr2	43800001	43850000	0.00722851	chr2	43800001	43850000	0.00443556	chr2	43800001	43850000	0.00656936
chr2	43825001	43875000	0.00660333	chr2	43825001	43875000	0.00394797	chr2	43825001	43875000	0.00608232
chr2	43850001	43900000	0.00515291	chr2	43850001	43900000	0.0036932	chr2	43850001	43900000	0.00544269
chr2	43875001	43925000	0.00600962	chr2	43875001	43925000	0.00567072	chr2	43875001	43925000	0.00640865
chr2	43900001	43950000	0.0062269	chr2	43900001	43950000	0.00621124	chr2	43900001	43950000	0.00640874

[truncated: 6 more sheets: table S11, table S12, table S13, table S14, table S15, table S16]
